# Supplementary material for: Phylogenetic Placement and Phylogeography of Large-Flowered Lotus Species (Leguminosae) Formerly Classified in Dorycnium: Evidence of Pre-Pleistocene Differentiation of Western and Eastern Intraspecific Groups
Source: Plants (Basel). 2021 Jan 28;10(2):260. doi: 10.3390/plants10020260 (PMC7911919; doi:10.3390/plants10020260)
Supplement: Supplementary file 1 [file plants-10-00260-s001.zip › Data-set-S1.nex]

#NEXUS
[TITLE: No title ]

begin data;
dimensions ntax=90 nchar=667;
format interleave datatype=DNA missing=N gap=-;

matrix
[mask                                                  ***********----**************************************--***-********--------****--*********-***-********-----************-----***************************-*******-***-***********************-*************--***--************-****************************-****-***********--******************************************************************************************************************************************************************************************-*******************************************************************************--*************-**************************--*******************************-***************-************---****-------**************]
Cytisopsis_pseudocytisus_007                           nngtgtcctgc----caaaccaatccaacccgggaattgttcgaccattcgg---cgg-gcctgcgt--------tgt------ccacgc-agc-tccaccac-----gtggggggaact-gcaatgcaacgcaatgcacgctcctcc-aac-aaataac-aac-ccccggcgcttgatgcgtcaagg-aattgaaatcgttcaacg--cgcgctcctgtc-agcccggagacggtgctcgtgcaggggt-tgcc-atgacacattc--gacataaaatgactctcggcaacggatatctcggctctcgcatcgatgaagaacgtagcgaaatgcgatacttggtgtgaattgcagaatcccgtgaaccatcgagtctttgaacgcaagttgcgcccgaaaccattaggttgagggcacgtctgcctgggtgtcacgcatcgttgccccaacgcc-aaacgcctcgtgctatgcggcgtgggcggtgaatgttggcctcccgtgcgcacagtctcacggttggttgaaatttgag--tccatggtagagt-atgccatgatggatggtggatgagta--acgctcgagaccaatcatgggaaactttatc-ttgttcgggctctac-tgacccatatgt---gtgt-------aaccacgctcacaa
Hammatolobium_kremerianum_643                          tcgtagcctcgc---aaaacaaatcaacctgtaaacttgtttgactattcggggcaag-gcctgtgg--------tgca--tcccaccgc-ggc-ctcccatg-----ttaggggaaact----gcac--------gcagttccctcctaac-aaataacaaaa-ccccggcgcttgatgcgtcaagg-aactgaaattgttgaacg--cgcactcctgtc-ggcccgggaacggtgcccgtgcaggagtgggtc-acgacacatta--tacataaaatgactctcggcaacggatatctcggctctcgcatcgatgaagaacgtagcgaaatgcgatacttggtgtgaattgcagaatcccgtgaaccatcgagtctttgaacgcaagttgcgcccgaaaccattaggttgagggcacgtctgcctgggtgtcacacatcgttgccccaatgcc-aaattcagtttgctatgcgrcaaatggggtgaatgttggcctcccgtgagtgtactctcacggttggttgaaatttgag--tccacggtgaagt-atgccatgatggatggaggatgagga--atgctcgagaccaatcatgggtgacttcatc-ttgcttgaactctac-taacccatatgc---gtgt-------tactgcgctcacaa
Tripodion_tetraphyllum625                              tcgtatccttgc---aaaacaatccaacctgtaaacttgtttgactatttggg--tagtgcttgtgg--------tgta--tcccaccgcaaaaactcccatg-----ctagggggaact------aca----atgtgtgtttcctcctaat-aaataac-aaa-caccggcgcttgatgcgtcaagg-aattgaaattgttcaacg--cgcactcttgtc-ggcccggagtcggtgctcgtgcaggatt-tgcc-atgacacattc--tacataaaatgactctcggcaacggatatctcggctctcgcatcgatgaagaacgtagcgaaatgcgatacttggtgtgaattgcagaatcccgtgaaccatcgagtctttgaacgcaagttgcgcccgaaaccattaggttgagggcacgtctgcctgggtgtcacgcatcgttgccccaacgct-aaacgcttcgtgctatacggcgtgcggggtgaatgttggcctcccgtgagtgtactctcacggttggttgaaatttgag--tccatggtagagt-atgccatgatggatggtggatgagta--attctcgagaccaatcatggggaactctatc-ttgcttggactttag-taacccttatgcgt-gtgc-------aaccacgctcacaa
Lotus_aegaeus_427                                      tcgtatccttg----caatcaatccaactagtaaactcgtttgactattcggg--cat-gcttgggg--------tgta--tcccaccgc-agc-tgctcaat-----ttagggggaaac-----cac-----attggggtctcctcctaat-aaataac-aaa-ccccggcgcttgatgcgtcaagg-aattgaaattgtt--aat--tgcactcttgtc-ggcccggatacggtgcttgtgcaggagc-tgcc-atgacacattc--tacataaaatgactctcggcaacggatatctcggctctcgcatcgatgaagaacgtagcgaaatgcgatacttggtgtgaattgcagaatcccgtgaaccatcgagtctttgaacgcaagttgcgcccgaaaccattaggttgagggcacgtctgcctgggtgtcacacatcgttgccccaacgcc-aaacgcctagtgcaatgtggcgtgtggggtgaatgttggcctcccgcgagtttaggctcacggttggttgaaaattggg--tccatggtagggt-atgccatgatggatggtggttgagtc--acgctcgagaccaatcatggtgaactttatc-ttgcatgggatctat-tgacccgtatgc---gtgt-------aaacacgctcacaa
Lotus_angustissimus_472                                tcgtatccttg----caagcaaaccaacctgtaaactcgtttgactattcggg--aag-gctcgggg--------tgta--tcccacctc-agc-ctcccaac-tacattagggggaaat-----ccc-----aatggggtctcctcctgat-aaataac-aaa-ccccggcgcttgatgcgtcaagg-aactgaaactgtt--agc--tgcgctcttgcc-ggcccggatacggtgcttgtgcaggagc-tgcc-acgacacattc--tacataaaatgactctcggcaacggatatctcggctctcgcatcgatgaagaacgtagcgaaatgcgatacttggtgtgaattgcagaatcccgtgaaccatcgagtctttgaacgcaagttgcgcccganacctttaggttgagggcacgtctgcctgggtgtcacacatcgttgccccaacgcc-aaacgcctcgtgctgtgcggcgnttggggcgaatgctggcctcccgcgagcccaggctcacggttggtttaaaattggg--tccatggtagggt-atgccgtganngatggtggttgagtg--acgctcgagaccaatcacgggaaactctatc-ctgctcggtccctgg-aaacccggatgcgtggtgt-------gaccgcgctcacaa
Lotus_axilliflorus_4769_Turkey                         tcgtatccttg----caagcaacccaacatgtaaactcgtctgactastcggg--ctg-gcttgggg--------tgta--tcccacctc-aac-ctcccaac-----ttagggggaaac-----cac-agcgattggggtctcctcctaat-aatgaac-aaa-ccccggcgcttgatgcgtcaagg-aattgaaactgtt--agc--tgcactcttgtc-ggcccggttacggygctygtgcaggagc-tgcc-atgacacattc--tacataaaatgactctcggcaacggatatctcggctctcgcatcgatgaagaacgtagcgaaatgcgatacttggtgtgaattgcagaatcccgtgaaccatcgagtctttgaacgcaagttgcgcccgaaaccattaggttgagggcacgtctgcctgggtgtcacacatcgttgccccaacgcc-aaaygcctcgtgctgt-----gcttggggtgaatgttggcctcccgcgagtccacgctcacggttggttgaaaattggg--tccatggtagggt-atgccatgatggatggtggttgagta--acgctcgagaccaatcatgggaaactctatc-ttgcttgggctctag-taacccgtatgc---gtgc-------aagcrcgctcacaa
Lotus_axilliflorus_5089_Turkey                         tcgtatccttg----caagcaacccaacatgtaaactcgtctgactastcggg--ctg-gcttgggg--------tgta--tcccacctc-aac-ctcccaac-----ttagggggaaac-----cac-agcgattggggtctcctcctaat-aatgaac-aaa-ccccggcgcttgatgcgtcaagg-aattgaaactgtt--agc--tgcactcttgtc-ggcccggttacggygctygtgcaggagc-tgcc-atgacacattc--tacataaaatgactctcggcaacggatatctcggctctcgcatcgatgaagaacgtagcgaaatgcgatacttggtgtgaattgcagaatcccgtgaaccatcgagtctttgaacgcaagttgcgcccgaaaccattaggttgagggcacgtctgcctgggtgtcacacatcgttgccccaacgcc-aaacgcctcgtgctgt-----gcttggggtgaatgttggcctcccgcgagtccacgctcacggttggttgaaaattggg--tccatggtagggt-atgccatgatggatggtggttgagta--acgctcgagaccaatcatgggaaactctatc-ttgcttgggctctag-taacccgtatgc---gtgc-------aagcrcgctcacaa
Lotus_axilliflorus_941_Turkey                          tcgtatccttg----caagcaacccaacatgtaaactcgtctgactactcggg--ctg-gcttgggg--------tgta--tcccacctc-aac-ctcccaac-----ttagggggaaac-----cac-agcgattggggtctcctcctaat-aatgaac-aaa-ccccggcgcttgatgcgtcaagg-aattgaaactgtt--agc--tgcactcttgtc-ggcccggttacggtgctcgtgcaggagc-tgcc-atgacacattc--tacataaaatgactctcggcaacggatatctcggctctcgcatcgatgaagaacgtagcgaaatgcgatacttggtgtgaattgcagaatcccgtgaaccatcgagtctttgaacgcaagttgcgcccgaaaccattaggttgagggcacgtctgcctgggtgtcacacatcgttgccccaacgcc-aaacgcctcgtgctgt-----gcttggggtgaatgttggcctcccgcgagtccacgctcacggttggttgaaaattggg--tccatggtagggt-atgccatgatggatggtggttgagta--acgctcgagaccaatcatgggaaactctatc-ttgcttgggctctag-taacccgtatgc---gtgc-------aagcacgctcacaa
Lotus_broussonetii_021                                 tcgtatccttg----c-aacaatccaacttgtaaactcgtttgactattcggg--ctt-gcttgggg--------tgta--tcccaccgc-agc-ttcccaat-----ttagggggaaac-----aac-----attggggtctcctcctaat-aaataac-aaa-ccccggcgcttgatgcgtcaagg-aattgaaattgtt--agt--tgcactcttgtc-ggcccggatacggtgcttgtgcaggagt-tgcc-atgacacattc--tacataaaatgactctcggcaacggatatctcggctctcgcatcgatgaagaacgtagcgaaatgcgatacttggtgtgaattgcagaatcccgtgaaccatcgagtctttgaacgcaagttgcgcccgaaaccattaggttgagggcacgtctgcctgggtgtcacgcatcgttgccccaatgcc-aaacgcctagtgcaatgtggcgtgtggggtgaatgttggcctcccgtgagntcaggctcacggttggttgaaaattggg--tccatggtagggt-atgccatgatggatggtggttgagta--acgctcgagaccaatcatgggaaactttatc-ttgcttgggctctat-taacccgtatgc---gtgt-------aaccacgctcacaa
Lotus_conimbricensis_485                               tcgtatccttg----caaacaaatcaacctgtaaactcgtttgactattcggg--ctg-gctcgggg--------tgta--tcccacctc-agc-ctcccaac-tatgttggggggaaat-----ccc-----aatggggtctcctcctgat-aaacaac-aaa-ccccggcgcctgacgcgtcaagg-aaatgaaattgtt--agc--tgcactcttgtc-ggcccggatacggtgctcgtgcaagagt-tgcc-atgacacattctatacataaaatgactctcggcaacggatatctcggctctcgcatcgatgaagaacgtagcgaaatgcgatacttggtgtgaattgcagaatcccgtgaaccatcgagtctttgaacgcaagttgcgcccgaagccattaggttgagggcacgtctgcctgggtgtcacacatcgttgccccaacgccaaaacgcctcgtgctatgcggcgtgtggggtgaatgttggcctcccgcgagcccaggctcacggttggcttaaaattggg--tccatggtacggt-gttccatgatgtttggtggctgagta--accctcgagaccattcatgggagaccttatctttgcttcggccctag-agacccacatgcgtggtgt-------aaccatgctcacaa
Lotus_corniculatus_L7                                  tcgtatccttg----caaacaaaccaacctgtaaactcgtttgactatttggg--cag-gcttgggg--------tgta--tcccacctc-agc-ctcccaacttatactagggggaaat-----ccc-----attggggtctcctcctagt-aaacaac-aaa-ccccggcgcttgaygcgtcaagg-aattgaaactgtt--agc--tgcactcttgtcgggcccgtttacggtgctcgtgcargagt-tgcc-atgacacattc--tacataaaatgactctcggcaacggatatctcggctctcgcatcgatgaagaacgtagcgaaatgcgatacttggtgtgaattgcagaatcccgtgaaccatcgagtctttgaacgcaagttgcgcccgaaaccattaggtcgagggcacgtctgcctgggtgtcacacatcgttgccccaacgcc-aaatgcttcgtgctatgcggcgtgcggggtgaatgttggcctcccgcgagctaaggctcacggttggcttaaatttggg--tccatggtagggt-atgccatgatggatggtggttgagta--acgctcgagaccaatcatgggtaaccttatc-atgcttgggacctay-agacccgcatgcgtggtgt-------aaccgcgctcacaa
Lotus_discolor_444                                     tcgtatccttg----caaacaatccaacttgtaaactcgtttgactatttggg--caa-gcttgggg--------tgta--tcccaccac-aac-ttcccaat-----ttagggggaaac-----cac-----attggggtctcctcctaat-aaataac-aaa-ccccggcgcttgatgcgtcaagg-aattgaaattgtt--agt--tgcactcttgcc-ggcccggatacggtgcttgtgcatgagt-tgcc-atgacacatta--tacataaaatgactctcggcnnnnnnnnnnnnnnnnnnnnnnnnnnnnnnnnnnnnnnnnnnnnnnnnnnnnnggtgtgaattgcagaatcccgtgaaccatcgagtctttgaacgcaagttgcgcccgaaaccattaggttgagggcacgtctgcctgggtgtcacacatcgttgccccaacgtc-aaatgtctagtgcaatgtggcgtgtggggtgaatgttggcctcccgtgagttcagcctcacggttggtttaaaattgag--tccatggtatggt-atgccatgatggatggtggttgagta--actctcgagaccaatcatgggaaactttatc-tttcttgggctctat-aaacccgtatgc---gtgt-------gagcacgctcacaa
Lotus_dorycnium_D3_Spain                               tcgtatcctcg----caaacaatycaacccgtaaacttgtctgactattcggg--cag-gcttgggg--------tgca--atgcaccgc-aac-ctcccaat-----ttggggggaaac-----cacaagtgattggggtctcctcctaac-aaataac-aaa-ccccggcgcttgatgcgtcaagg-aattgaaactgtt--agt--tgcactcttgtc-gacccggatacggtgcttgcgcaagagc-tgcc-atgacacattc--tacataaaatgactctcggcaacggatatctcggctctcgcatcgatgaagaacgtagcgaaatgcgatacttggtgtgaattgcagaatcccgtgaaccatcgagtctttgaacgcaagttgcgcccgaaaccattaggttgagggcacgtctgcctgggtgtcacacatcgttgccccaacgcc-aaac-----atgttgtgcgacgcgtggggtgaatgttggcctcccgcgagttcaggctcacggttggttgaaaattgga--tccgtggcagggt-atgccatgatggatggtggttgagga--atgctcgagaccaatcatggcaaactctacctttgcttgggccctag---acccgtatgc---gtgc-------aaccacgctcacaa
Lotus_dorycnium_ssp_gracile_D8_France                  tcgtatcctcg----caaacaattcaacccgtaaacttgtctgactattcggg--cag-gcttgggg--------tgca--atgcacctc-aac-ctcccaat-----ttggggggaaac-----cacaagtgattggggtctcctcctaac-aaataac-aaa-ccccggcgcttgatgcgtcaagg-aattgaaactgtt--agt--tgcactcttgtc-gacccggatacggtgcttgggcaagagc-tgcc-atgacacattc--tacataaaatgactctcggcaacggatatctcggctctcgcatcgatgaagaacgtagcgaaatgcgatacttggtgtgaattgcagaatcccgtgaaccatcgagtctttgaacgcaagttgcgcccgaaaccattaggttgagggcacgtctgcctgggtgtcacacatcgttgccccaacgcc-aaac-----atgctgtgcgacgcgtggggtgaatgttggcctcccgcgagttcaggctcacggttggttgaaaattgga--tccatggcagggt-atgccatgatggatggtggttgagga--atgctcgagaccaatcatggcaaactctacctttgcttgggccctag---acccgtatgc---gtgc-------aaccacgctcacaa
Lotus_dorycnium_ssp_suffruticosum_D7_France            tcgtatcctcg----caaacaatycaacccgtaaacttgtctgactattcggg--cag-gcttgggg--------tgca--atgcaccgc-aac-ctcccaat-----ttggggggaaac-----cacaagtgattggggtctcctcctaac-aaataac-aaa-ccccggcgcttgatgcgtcaagg-aattgaaactgtt--agt--tgcactcttgyc-grcccggatacggtgcttgcgcargagc-tgcc-atgacacattc--tacataaaatgactctcggcaacggatatctcggctctcgcatcgatgaagaacgtagcgaaatgcgatacttggtgtgaattgcagaatcccgtgaaccatcgagtctttgaacgcaagttgcgcccgaaaccattaggttgagggcacgtctgcctgggtgtcacacatcgttgccccaacgcc-aaac-----atgytgtgcgrcgcgtggggtgaatgttggcctcccgcgagttcaggctcacggttggttgaaaattgga--tccrtggcagggt-atgccatgatggatggtggttgagga--atgctcgagaccaatcatggcaaactctacctttgcttgggccctag---acccgtatgc---gtgc-------aaccacgctcacaa
Lotus_dorycnium_ssp_transmontanum_D2_Portugal          tcgtatcctcg----caaacaattcaacccgtaaacttgtctgactattcggg--cag-gcttgggg--------tgca--atgcaccgc-aac-ctcccaat-----ttggggggaaac-----cacaagtgattggggtctcctcctaac-aaataac-aaa-ccccggcgcttgatgcgtcaagg-aattgaaactgtt--agt--tgcactcttgtc-gacccggatacggtgcttgcgcaagagc-tgcc-atgacacattc--tacataaaatgactctcggcaacggatatctcggctctcgcatcgatgaagaacgtagcgaaatgcgatacttggtgtgaattgcagaatcccgtgaaccatcgagtctttgaacgcaagttgcgcccgaaaccattaggttgagggcacgtctgcctgggtgtcacacatcgttgccccaacgcc-aaac-----atgctgtgcgacgcgtggggtgaatgttggcctcccgcgagttcaggctcacggttggttgaaaattgga--tccatggcagggt-atgccatgatggatggtggttgagga--atgctcgagaccaatcatggcaaactctacctttgcttgggccctag---acccgtatgc---gtgc-------aaccacgctcacaa
Lotus_edulis_623                                       tcgtgtccttg----caaacaatccaacttgtaaactcgtttgactattcggg--cat-gctcgggg--------tgta--tcccacctc-aac-atcccaat-----ttaggtggaaac-----cac-----attggggtctcctcctaaw-aaataac-aaa-ccccggcgcttgacgcntcaagg-aactgaaattgtt--agc--tgcactcttgtc-ggcccggaaacggtgctcgtgcaagggc-tgcc-atgacacattc--tacacaaaatgactctcggcaacggatatctcggctctcgcatcgatgaagaacgtagcgaaatgcgatacttggtgtgaattgcagaatcccgtgaaccatcgagtctttgaacgcaagttgcgcccgaaaccattaggttgagggcacgcctgcctgggtgtcacacatcgttgccccaacgcc-aaacgctccgtgctttgtggtgtgtggggtgaatgttggcctcccgtgagttcaggctcacggttggttgaaaattggg--tccatggtgaagt-ttgccatgatggatggtggctgagta--atgctcgagaccaatcgtggaaaactttatc-ttgcttgggctctaa-tgacccgtatgc---gtgt-------aaccgcgctcacaa
Lotus_eriophthalmus_ERIO                               tcgtatccttg----caaacaatccaacttgtaaactcgtttgactattcggg--ctt-gcttgggg--------tgta--tcccaccgc-agc-ttcccaat-----ttagggggaaac-----cac-----attggggtctcctcctaat-aaataac-aaa-ccccggcgcttgatgcgtcaagg-aattgaaattgtt--agt--tgcactcttgtc-ggcccggatacggtgcttgtgcaggagt-tgcc-atgacacattc--tacataaaatgactctcggcaacggatatctcggctctcgcatcgatgaagaacgtagcgaaatgcgatacttggtgtgaattgcagaatcccgtgaaccatcgagtctttgaacgcaagttgcgcccgaaaccattaggttgagggcacgtctgcctgggtgtcacgcatcgttgccccaatgcc-aaacgcctagtgcaatgtggcgtgtggggtgaatgttggcctcccgtgagttcaggctcacggttggttgaaaattggg--tccatggtagggt-atgccatgatggatggtggttgagta--acgctcgagaccaatcatgggaaactttatc-ttgcttgggctctat-taacccgtatgc---gtgt-------aaccacgctcacaa
Lotus_eriosolen_414                                    tcgtatccttg----caaacaatccaacttgtaaacttgtttgactattcggg--ct--gcttgggg--------tgta--tcccacctc-aac-ttcccaat-----ttagggggaaac-----cac-----attggggtctcctcctaat-aaataac-aaa-ccccggcgcttgatgcgtcaagg-aaatgaaattgtt--agt--tgcactcttgtc-ggcccggagacggcgcttgtgcaagagt-tgcc-atgacacattc--tacataaaatgactctcggcaacggatatctcggctctcgcatcgatgaagaacgtagcgaaatgcgatacttggtgtgaattgcagaatcccgtgaaccatcgagtctttgaacgcaagttgcgcccgaaaccattaggttgagggcacgtctgcctgggtgtcacacatcgttgccccaacgcc-aaatgccaagtgctatgtggtggttggggcgaatgttggcctcccgcgagtttaggctcacggttggttgaaatttggg--tccatggtatggt-atgccatgatggatggtggttgagta--atgctcgagaccaatcatgggaaactttatc-ctacttgggctccaa-tgacccgtatgc---gtgc-------aaccacgctcacaa
Lotus_fulgurans_937                                    tcgca-cctcg----caaacaaaccaacctgtaaacttgtctgactattcggg--ctg-gcttgggg--------tgca--atgcaccgc-ggc-ctcccaat-----ttggggggaaac-----cacaagtgattggggtctcctcctaac-aaataac-aaa-ccccggcgcttgatgcgtcaagg-aattgaaactgtt--agt--tgcactcttgtc-ggcccggatacggtgcttgcgcaagagc-tgcc-atgacacattc--tacataaaatgactctcggcaacggatatctcggctctcgcatcgatgaagaacgtagcgaaatgcgatacttggtgtgaattgcagaatcccgtgaaccatcgagtctttgaacgcaagttgcgcccgaaaccattaggttgagggcacgtctgcctgggtgtcacacatcgttgccccaacgcc-aaac-----atgctgtgcggcgcgtggggtgaatgttggcctcccgcgagttcaggctcacggttggttgaaaattggg--tccatggcagggt-atgccatgatggatggtggttgagga--atgctcgagaccaatcatggcaaactctacctttgcttgggccctag---acccgtatgc---gtgc-------aaccacgctcacaa
Lotus_germanicus_D1_Slovenia                           tcgtatcctcg----caaacaatccaacccgtaaacttgtctgactattcggg--cag-gctcgggg--------tgca--atgcaccgc-gac-ctcccaat-----ttggggggaaac-----cacaagtgattggggtctcctcctaac-aaataac-aaa-ccccggcgcttgatgcgtcaagg-aattgaaattgtt--agt--tgcactcttgtc-ggcccggatacggtgcttgcgcaagagc-tgcc-atgacacattc--tacataaaatgactctcggcaacggatatctcggctctcgcatcgatgaagaacgtagcgaaatgcgatacttggtgtgaattgcagaatcccgtgaaccatcgagtctttgaacgcaagttgcgcccgaaaccattaggttgagggcacgtctgcctgggtgtcacacatcgttgccccaacgcc-aaac-----atgctgtgcggcgcgtggggtgaatgttggcctcccgcgagttcaggctcacggttggttgaaaattggg--tccatggcagggt-atgccatgatggatggtggttgagga--atgctcgagaccaatcatggcaaactctacctttgcttgggccctag---acccgtatgc---gtgc-------aaccacgctcacaa
Lotus_germanicus_D4_Germany                            tcgtatcctcg----caaacaatccaacccgtaaacttgtctgactattcggg--cag-gctcgggg--------tgca--atgcaccgc-gac-ctcccaat-----ttggggggaaac-----cacaagtgattggggtctcctcctaac-aaataac-aaa-ccccggcgcttgatgcgtcaagg-aattgaaattgtt--agt--tgcactcttgtc-ggcccggatacggtgcttgcgcaagagc-tgcc-atgacacattc--tacataaaatgactctcggcaacggatatctcggctctcgcatcgatgaagaacgtagcgaaatgcgatacttggtgtgaattgcagaatcccgtgaaccatcgagtctttgaacgcaagttgcgcccgaaaccattaggttgagggcacgtctgcctgggtgtcacacatcgttgccccaacgcc-aaac-----atgctgtgcggcgcgtggggtgaatgttggcctcccgcgagttcaggctcacggttggttgaaaattggg--tccatggcagggt-atgccatgatggatggtggttgagga--atgctcgagaccaatcatggcaaactctacctttgcttgggccctag---acccgtatgc---gtgc-------aaccacgctcacaa
Lotus_germanicus_D5_Montenegro                         tcgtatcctcg----caaacaatccaacccgtaaacttgtctgactattcggg--cag-gctcgggg--------tgcaatatgcaccgc-gac-ctcccaat-----ttggggggaaac-----cacaagtgattggggtctcctcctaac-aaataac-aaa-ccccggcgcttgatgcgtcaagg-aattgaaactgtt--agt--tgcactcttgtc-ggcccggatacggtgcttgcgcaagagc-tgcc-atgacacattc--tacataaaatgactctcggcaacggatatctcggctctcgcatcgatgaagaacgtagcgaaatgcgatacttggtgtgaattgcagaatcccgtgaaccatcgagtctttgaacgcaagttgcgcccgaaaccattaggttgagggcacgtctgcctgggtgtcacacatcgttgccycaacgcc-aaac-----atgctgtgcggcgcgtggggtgaatgttggcctcccgcgagttcaggctcacggttggttgaaaattggg--tccatggcagggt-atgccatgatggatggtggttgagga--atgctcgagaccaatcatggcaaactctacctttgcttgggccctag---acccgtatgc---gtgc-------aaccacgctcacaa
Lotus_glinoides_461                                    tcgtatccttg----caaacaatccaacctgtaaactcgtctgactattcggg--cag-gcttgggg--------tgta--tcccaccgc-agc-ctcccaat-----ttagggggaaac-----cacaa---tatggggtctcctcctaac-aaataacaaaa-ccccggcgcttgatgcgtcaagg-aattgaaattgtt--aat--tgcactcttgtc-ggcccggatacggtgcttgtgcaggagt-tgccaatgacacattg--tacataaaatgactctcggcaacggatatctcggctctcgcatcgatgaagaacgtagcgaaatgcgatacttggtgtgaattgcagaatcccgtgaaccatcgagtctttgaacgcaagttgcgcccgaaaccattaggttgagggcacgtctgcctgggtgtcacacatcgttgccccaacgcc-aaacgcctcgtgctaagctgcgtgtggggtgaatgttgacctcccgtgtgt-taggctcacggttggttgaaaattggg--tccatggtagggtaatgccatgatggatggtggttgagta--acgctcgagaccaatcatgggtaactctatc-gtgcttgggctctagaaaacccgtatgc---gtgt-------anccgcgctcacaa
Lotus_graecus_2459_Turkey                              tcgtatccttg----caagcaacccaacatgtaaactcgtctgactactcggg--aag-gcttgggg--------tgta--tcccaccgc-aac-ctcccaat-----ttagggggaaac-----cac-agcgattggggtctcctcctaat-aatgaac-aaa-ccccggcgcttgatgcgtcaagg-aattgaaactgtt--agc--tgcactcttgtc-ggcccggatacggtgctcgcgcatgagc-tgcc-atgacacattc--tacrtaaaatgactctcggcaacggatatctcggctctcgcatcgatgaagaacgtagcgaaatgcgatacttggtgtgaattgcagaatcccgtgaaccatcgagtctttgaacgcaagttgcgcccgaaaccattaggttgagggcacgtctgcctgggtgtcacrcatcgttgccccaacgca-aaacgcct----------------tggggtgaatgttggcctcccgcgagtccaggctcacggttggttgaaaattggg--tccatggtagggt-atgccatgatggatggtggttgagta--acgctcgagaccaatcat-ggaaactctatc-ttgcttgggctctag-taacccgtatgc---gtgc-------aagcacgctcacaa
Lotus_graecus_2504_Turkey                              tcgtatccttg----caagcaacccaacatgtaaactcgtctgactactcggg--mag-gcttgggg--------tgta--tcccaccgc-aac-ctcccaat-----ttagggggaaac-----cac-agcgawtggggtctcctcctaat-aatgaac-aaa-ccccggcgcttgatgcgtcaagg-aattgaaactgtt--agc--tgcactcttgtc-ggcccggatacggtgctcgcgcatgagc-tgcc-atgacacattc--tacrtaaaatgactctcggcaacggatatctcggctctcgcatcgatgaagaacgtagcgaaatgcgatacttggtgtgaattgcagaatcccgtgaaccatcgagtctttgaacgcaagttgcgcccgaaaccattaggttgagggcacgtctgcctgggtgtcacrcatcgttgccccaacgca-aaacgcct----------------tggggtgaatgttggcctcccgcgagtccaggctcacggttggttgaaaattggg--tccatggtagggt-atgccatgatggatggtggttgagta--acgctcgagaccaatcat-ggaaactctatc-ttgcttgggctctag-taacccgtatgc---gtgc-------aagcacgctcacaa
Lotus_graecus_Ab1_Abkhasia                             tcgtatccttg----caagcaacccaacatgtaaactcgtctgactactcggg--cag-gcttgggg--------tgta--tcccaccgc-aac-ctcccaat-----ttagggggaaac-----cac-agcgawtggggtctcctcctaat-aatgaac-aaa-ccccggcgcttgatgcgtcaagg-aattgaaactgtt--agc--tgcactcttgtc-ggcccggawacggtgctcgcgcatgagc-tgcc-atgacacattc--tacrtaaaatgactctcggcaacggatatctcggctctcgcatcgatgaagaacgtagcgaaatgcgatacttggtgtgaattgcagaatcccgtgaaccatcgagtctttgaacgcaagttgcgcccgaaaccattaggttgagggcacgtctgcctgggtgtcacrcatcgttgccccaacgca-aaacgccy----------------tggggtgaatgttggcctcccgcgagtccaggctcacggttggttgaaaattggg--tccatggtagggt-atgccatgatggatggtggttgagta--acgctcgagaccaatcat-ggaaactctatc-ttgcttgggctctag-taacccgtatgc---gtgc-------aagcacgctcacaa
Lotus_graecus_D10_Greece                               tcgtatccttg----caagcaacccaacatgtaaactcgtctgactactcggg--mag-gcttgggg--------tgta--tcccaccgc-aac-ctcccaat-----ttagggggaaac-----cac-agcgattggggtctcctcctaat-aatgaac-aaa-ccccggcgcttgatgcgtcaagg-aattgaaactgtt--agc--tgcactcttgtc-ggcccggatacggtgctcgcgcatgagc-tgcc-atgacacattc--tacrtaaaatgactctcggcaacggatatctcggctctcgcatcgatgaagaacgtagcgaaatgcgatacttggtgtgaattgcagaatcccgtgaaccatcgagtctttgaacgcaagttgcgcccgaaaccattaggttgagggcacgtctgcctgggtgtcacrcatcgttgccccaacgca-aaacgcct----------------tggggtgaatgttggcctcccgcgagtccaggctcacggttggttgaaaattggg--tccatggtagggt-atgccatgatggatggtggttgagta--acgctcgagaccaatcat-ggaaactctatc-ttgcttgggctctag-taacccgtatgc---gtgc-------aagcacgctcacaa
Lotus_graecus_D9_Turkey                                tcgtatccttg----caagcaacccaacatgtaaactcgtctgactactcggg--aag-gcttgggg--------tgta--tccyaccgc-aac-ctcccaat-----ttagggggaaac-----cac-agcgattggggtctcctcctaat-aatgaac-aaa-ccccggcgcttgatgcgtcaagg-aattgaaactgtt--agc--tgcactcttgtc-ggcccggatacggtgctcgcgcatgagc-tgcc-atgacacattc--tacrtaaaatgactctcggcaacggatatctcggctctcgcatcgatgaagaacgtagcgaaatgcgatacttggtgtgaattgcagaatcccgtgaaccatcgagtctttgaacgcaagttgcgcccgaaaccattaggttgagggcacgtctgcctgggtgtcacrcatcgttgccccaacgca-aaacgcct----------------tggggtgaatgttggcctcccgcgagtccaggctcacggttggttgaaaattggg--tccatggtagggt-atgccatgatggatggtggttgagta--acgctcgagaccaatcat-ggaaactctatc-ttgcttgggctctag-taacccgtatgc---gtgc-------aagcacgctcacaa
Lotus_graecus_GL1.Ab3.Ca1_Caucasus_Abkhasia_Crimea     tcgtatccttg----caagcaacccaacatgtaaactcgtctgactactcggg--mag-gcttgggg--------tgta--tcccaccgc-aac-ctcccaat-----ttagggggaaac-----cac-agcgawtggggtctcctcctaat-aatgaac-aaa-ccccggcgcttgatgcgtcaagg-aattgaaactgtt--agc--tgcactcttgtc-ggcccggawacggtgctcgcgcatgagc-tgcc-atgacacattc--tacrtaaaatgactctcggcaacggatatctcggctctcgcatcgatgaagaacgtagcgaaatgcgatacttggtgtgaattgcagaatcccgtgaaccatcgagtctttgaacgcaagttgcgcccgaaaccattaggttgagggcacgtctgcctgggtgtcacrcatcgttgccccaacgca-aaacgccy----------------tggggtgaatgttggcctcccgcgagtccaggctcacggttggttgaaaattggg--tccatggtagggt-atgccatgatggatggtggttgagta--acgctcgagaccaatcat-ggaaactctatc-ttgcttgggctctag-taacccgtatgc---gtgc-------aagcacgctcacaa
Lotus_graecus_GR1_Turkey                               tcgtatccttg----caagcaacccaacatgtaaactcgtctgactactcggg--aag-gcttgggg--------tgta--tcccaccgc-aac-ctcccaat-----ttagggggaaac-----cac-agcgawtggggtctcctcctaat-aatgaac-aaa-ccccggcgcttgatgcgtcaagg-aattgaaactgtt--agc--tgcactcttgtc-ggcccggatacggtgctcgcgcatgagc-tgcc-atgacacattc--tacrtaaaatgactctcggcaacggatatctcggctctcgcatcgatgaagaacgtagcgaaatgcgatacttggtgtgaattgcagaatcccgtgaaccatcgagtctttgaacgcaagttgcgcccgaaaccattaggttgagggcacgtctgcctgggtgtcacrcatcgttgccccaacgca-aaacgccy----------------tggggtgaatgttggcctcccgcgagtccaggctcacggttggttgaaaattggg--tccatggtagggt-atgccatgatggatggtggttgagta--acgctcgagaccaatcat-ggaaactctatc-ttgcttgggctctag-taacccgtatgc---gtgc-------aagcacgctcacaa
Lotus_graecus_IST1_Turkey                              tcgtatccttg----caagcaacccaacatgtaaactcgtctgactactcggg--mag-gcttgggg--------tgta--tcccaccgc-aac-ctcccaat-----ttagggggaaac-----cac-agcgawtggggtctcctcctaat-aatgaac-aaa-ccccggcgcttgatgcgtcaagg-aattgaaactgtt--agc--tgcactcttgtc-ggcccggatacggtgctcgcgcatgagc-tgcc-atgacacattc--tacataaaatgactctcggcaacggatatctcggctctcgcatcgatgaagaacgtagcgaaatgcgatacttggtgtgaattgcagaatcccgtgaaccatcgagtctttgaacgcaagttgcgcccgaaaccattaggttgagggcacgtctgcctgggtgtcacrcatcgttgccccaacgca-aaacgcct----------------tggggtgaatgttggcctcccgcgagtccaggctcacggttggttgaaaattggg--tccatggtagggt-atgccatgatggatggtggttgagta--acgctcgagaccaatcat-ggaaactctatc-ttgcttgggctstag-taacccgtatgc---gtgc-------aagcacgctcacaa
Lotus_graecus_SO3_Caucasus_Rus                         tcgtatccttg----caagcaacccaacatgtaaactcgtctgactactcggg--mag-gcttgggg--------tgta--tcccaccgc-aac-ctcccaat-----ttagggggaaac-----cac-agcgaatggggtctcctcctaat-aatgaac-aaa-ccccggcgcttgatgcgtcaagg-aattgaaactgtt--agc--tgcactcttgtc-ggcccggatacggtgctcgcgcatgagc-tgcc-atgacacattc--tacrtaaaatgactctcggcaacggatatctcggctctcgcatcgatgaagaacgtagcgaaatgcgatacttggtgtgaattgcagaatcccgtgaaccatcgagtctttgaacgcaagttgcgcccgaaaccattaggttgagggcacgtctgcctgggtgtcacrcatcgttgccccaacgca-aaacgcct----------------tggggtgaatgttggcctcccgcgagtccaggctcacggttggttgaaaattggg--tccatggtagggt-atgccatgatggatggtggttgagta--acgctcgagaccaatcat-ggaaactctatc-ttgcttgggctctag-taacccgtatgc---gtgc-------aagcacgctcacaa
Lotus_graecus_SO6.Ca2_Caucasus_Crimea                  tcgtatccttg----caagcaacccaacatgtaaactcgtctgactactcggg--mag-gcttgggg--------tgta--tcccaccgc-aac-ctcccaat-----ttagggggaaac-----cac-agcgattggggtctcctcctaat-aatgaac-aaa-ccccggcgcttgatgcgtcaagg-aattgaaactgtt--agc--tgcactcttgtc-ggcccggawacggtgctcgcgcatgagc-tgcc-atgacacattc--tacrtaaaatgactctcggcaacggatatctcggctctcgcatcgatgaagaacgtagcgaaatgcgatacttggtgtgaattgcagaatcccgtgaaccatcgagtctttgaacgcaagttgcgcccgaaaccattaggttgagggcacgtctgcctgggtgtcacrcatcgttgccccaacgca-aaacgccy----------------tggggtgaatgttggcctcccgcgagtccaggctcacggttggttgaaaattggg--tccatggtagggt-atgccatgatggatggtggttgagta--acgctcgagaccaatcat-ggaaactctatc-ttgcttgggctctag-taacccgtatgc---gtgc-------aagcacgctcacaa
Lotus_graecus_Tr1.Tr2_Turkey                           tcgtatccttg----caagcaacccaacatgtaaactcgtctgactactcggg--aag-gcttgggg--------tgta--tcccaccgc-aac-ctcccaat-----ttagggggaaac-----cac-agcgattggggtctcctcctaat-aatgaac-aaa-ccccggcgcttgatgcgtcaagg-aattgaaactgtt--agc--tgcactcttgtc-ggcccggawacggtgctcgcgcatgagc-tgcc-atgacacattc--tacrtaaaatgactctcggcaacggatatctcggctctcgcatcgatgaagaacgtagcgaaatgcgatacttggtgtgaattgcagaatcccgtgaaccatcgagtctttgaacgcaagttgcgcccgaaaccattaggttgagggcacgtctgcctgggtgtcacrcatcgttgccccaacgca-aaacgcct----------------tggggtgaatgttggcctcccgcgagtccaggctcacggttggttgaaaattggg--tccatggtagggt-atgccatgatggatggtggttgagta--acgctcgagaccaatcat-ggaaactctatc-ttgcttgggctctag-taacccgtatgc---gtgc-------aagcacgctcacaa
Lotus_graecus_UT4.UT7_Caucasus_Rus                     tcgtatccttg----caagcaacccaacatgtaaactcgtctgactactcggg--mag-gcttgggg--------tgta--tcccaccgc-aac-ctcccaat-----ttagggggaaac-----cac-agcgawtggggtctcctcctaat-aatgaac-aaa-ccccggcgcttgatgcgtcaagg-aattgaaactgtt--agc--tgcactcttgtc-ggcccggawrcggtgctcgcgcatgagc-tgcc-atgacacattc--tacrtaaaatgactctcggcaacggatatctcggctctcgcatcgatgaagaacgtagcgaaatgcgatacttggtgtgaattgcagaatcccgtgaaccatcgagtctttgaacgcaagttgcgcccgaaaccattaggttgagggcacgtctgcctgggtgtcacrcatcgttgccccaacgca-aaacgccy----------------tggggtgaatgttggcctcccgcgagtccaggctcacggttggttgaaaattggg--tccatggtagggt-atgccatgatggatggtggttgagta--acgctcgagaccaatcat-ggaaactctatc-ttgcttgggctctag-taacccgtatgc---gtgc-------aagcacgctcacaa
Lotus_halophilus_431                                   tcgtatccttg----caaacaaaccaacttgtaaactcgtttgactatttggg--cat-gcttgggg--------tgta--tcacacctt-aac-ttcccaat-----ttagggggaaac-----cac-----attggggtatcctcctaat-aaataac-aaacccccggcgcttgatgcgtcaagg-aattgaaattgtt--tgt--tgcactcttgtc-ggcccggatacggtgcttgtgcaagagt-tgcc-atgacacattc--tacataaaatgactctcggcaacggatatctcggctctcgcatcgatgaagaacgtagcgaaatgcgatacttggtgtgaattgcagaatcccgtgaaccatcgagtctttgaacgcaagttgcgcccgaaaccattaggttgagggcacgtctgcctgggtgtcacacatcgttgccccaacgcc-aaacgcttagtgctttgtggcgtgtggggtgaatgttggcctcccgtgagttcaggctcgcggttggtttaaaattggg--tccatggtgaagt-atgccatgatggatggtggctgagaa--atgctcgagaccaatcatgggtaactttatc-tcgcttgggctctat-tgacccgtatgc---gtgt------gaaaagcgctcacaa
Lotus_herbaceus_D6_Germany                             tcgtatcctcg----caaacaatccaacccgtaaacttgtctgactattcggg--cag-gcttgggg--------tgca--atgcaccgc-aac-ctcccaat-----ttggggggaaac-----cacaagtgattggggtctcctcctaac-aaataac-aaa-ccccggcgcttgatgcgtcaagg-aattgaaactgtt--agt--tgcactcttgyc-ggcccggatacggtgcttgcgcargagc-tgcc-atgacacattc--tacataaaatgactctcggcaacggatatctcggctctcgcatcgatgaagaacgtagcgaaatgcgatacttggtgtgaattgcagaatcccgtgaaccatcgagtctttgaacgcaagttgcgcccgaaaccattaggttgagggcacgtctgcctgggtgtcacacatcgttgccccaacgcc-aaac-----atgctgtgcggcgcgtggggtgaatgytggcctcccgcgagttcaggctcacggttggttgaaaattggg--tccatggcagggt-atgccatgatggatggtggttgaggr--atgctygagaccaatcatggcaaactctacctttgcttgggccctag---acccgtatgc---gtga-------aaacacgctcacaa
Lotus_hirsutus_03052321_Spain                          nnnnnnnnnnn----nnnnnnnnnnnnnnnnnnnnntcgtttgactattcggg--cag-gcttgggg--------tgca--atgcaccgc-gac-ctcccagc-----ttggggggaaac-----cacaagtgattggggtctcctcctaac-aaataac-aaa-ccccggcgcttgatgcgtcaagg-aattgaaattgtt--agt--tgcactcttgtt-ggcccggatacggtgcttgcgcaggagc-tgcc-atgacacattc--tacataaaatgactctcggcaacggatatctcggctctcgcatcgatgaagaacgtagcgaaatgcgatacttggtgtgaattgcagaatcccgtgaaccatcgagtctttgaacgcaagttgcgcccgaaaccattaggttgagggcacgtctgcctgggtgtcacacatcgttgccccaacgcc-aaacgcctcgtgctgtgcggcgcgtggggtgaatgttggcctcccgcgagtccaggctcacggttggttgaaattcggg--tccatggtagggt-atgccatgatggatggtggttgagta--accctcgagaccaatcatgggaaactctatctttgcttgggccctag-taacccgtatgc---gtgc-------aaccacgctcacaa
Lotus_hirsutus_03052322_Greece                         tcgtatcctcg----caaacaatgcaacccgtaaactcgtctgactattcggg--ctg-gcttgggg--------tgca--atgcaccgc-gac-ctcccaat-----ttggggggaaac-----cacaagtgattggggtctcctcctaac-aaataac-aaa-ccccggcgcttgatgcgtcaagg-aattgaaactgtt--agt--tgcactcttgtc-ggcccggatacggtgcttgygcaggagc-tgcc-atgacacattc--tacataaaatgactctcggcaacggatatctcggctctcgcatcgatgaagaacgtagcgaaatgcgatacttggtgtgaattgcagaatcccgtgaaccatcgagtctttgaacgcaagttgcgcccgaaaccattaggttgagggcacgtctgcctgggtgtcacacatcgttgccccaacgcc-aaacgcctcgtgctgtgcggcgcgtggggtgaatgttggcctcccgcgagtccaggctcacggttggttgaaaattggg--tccatggtagggt-atgccatgatggatggtggttgagta--agcctcgagaccaatcatgggaaactttatctttgcttgggccctag-taacccgtatgc---gtgc-------aaccacgctcacaa
Lotus_hirsutus_03052323_Spain                          tcgtatcctcg----caaacaatccaacccgtaaactcgtttgactattcggg--cag-gcttgggg--------tgca--atgcaccgc-gac-ctcccagc-----ttggggggaaac-----cacaagtgattggggtctcctcctaac-aaataac-aaa-ccccggcgcttgatgcgtcaagg-aattgaaattgtt--agt--tgcactcttgtt-ggcccggatacggtgcttgcgcaggagc-tgcc-atgacacattc--tacataaaatgactctcggcaacggatatctcggctctcgcatcgatgaagaacgtagcgaaatgcgatacttggtgtgaattgcagaatcccgtgaaccatcgagtctttgaacgcaagttgcgcccgaaaccattaggttgagggcacgtctgcctgggtgtcacacatcgttgccccaacgcc-aaacgcctcgtgctgtgcggcgcgtggggtgaatgttggcctcccgcgagtccaggctcacggttggttgaaattcggg--tccatggtagggt-atgccatgatggatggtggttgagta--accctcgagaccaatcatgggaaactctatctttgcttgggccctag-taacccgtatgc---gtgc-------aaccacgctcacaa
Lotus_hirsutus_03052351_France                         tcgtatcctcg----caaacaatccaacccgtaaactcgtttgactattcggg--cag-gcttgggg--------tgca--atgcaccgc-gac-ctcccagc-----ttggggggaaac-----cacaagtgattggggtctcctcctaac-aaataac-aaa-ccccggcgcttgatgcgtcaagg-aattgaaattgtt--agt--tgcactcttgtt-ggcccggatacggtgcttgcgcaggagc-tgcc-atgacacattc--tacataaaatgactctcggcaacggatatctcggctctcgcatcgatgaagaacgtagcgaaatgcgatacttggtgtgaattgcagaatcccgtgaaccatcgagtctttgaacgcaagttgcgcccgaaaccattaggttgagggcacgtctgcctgggtgtcacacatcgttgccccaacgcc-aaacgcctcgtgctgtgcggcgcgtggggtgaatgttggcctcccgcgagtccaggctcacggttggttgaaattcggg--tccatggtagggt-atgccatgatggatggtggttgagta--accctcgagaccaatcatgggaaactctatctttgcttgggccctag-taacccgtatgc---gtgc-------aaccacgctcacaa
Lotus_hirsutus_1_Spain                                 tcgtatcctyg----caaacaatccaacccgtaaactcgtttgactattcggg--cag-gcttgggg--------tgca--atgcaccgc-gac-ctcccagc-----ttggggggaaac-----cacaagtgattggggtctcctcctaac-aaataac-aaa-ccccggcgcttgatgcgtcaagg-aattgaaattgtt--agt--tgcactcttgtt-ggcccggatacggtgcttgcgcaggagc-tgcc-atgacacattc--tacataaaatgactctcggcaacggatatctcggctctcgcatcgatgaagaacgtagcgaaatgcgatacttggtgtgaattgcagaatcccgtgaaccatcgagtctttgaacgcaagttgcgcccgaaaccattaggttgagggcacgtctgcctgggtgtcacacatcgttgccccaacgcc-aaacgcctcgtgctgtgcggcgcgtggggtgaatgttggcctcccgcgagtccaggctcacggttggttgaaattcggg--tccatggtagggt-atgccatgatggatggtggttgagta--accctcgagaccaatcatgggaaactctatctttgcttgggccctag-taacccgtatgc---gtgc-------aaccacgctcacaa
Lotus_hirsutus_1841_Turkey                             tcgtatcctcg----caaacaatgcaacccgtaaactcgtctgactattcggg--ctg-gcttgggg--------tgca--atgcaccgc-gac-ctcccaat-----ttggggggaaac-----cacaagtgattggggtctcctcctaac-aaataac-aaa-ccccggcgcttgatgcgtcaagg-aattgaaactgtt--agt--tgcactcttgtc-ggcccggatacggtgcttgcgcaggagc-tgcc-atgacacattc--tacataaaatgactctcggcaacggatatctcggctctcgcatcgatgaagaacgtagcgaaatgcgatacttggtgtgaattgcagaatcccgtgaaccatcgagtctttgaacgcaagttgcgcccgaaaccattaggttgagggcacgtctgcctgggtgtcacacatcgttgccccaacgcc-aaacgcctcgtgctgtgcggcgcgtggggtgaatgttggcctcccgcgagtccaggctcacggttggttgaaaattggg--tccatggtagggt-atgccatgatggatggtggttgagta--agcctcgagaccaatcatgggaaactttatctttgcttgggccctag-taacccgtatgc---gtgc-------aaccacgctcacaa
Lotus_hirsutus_2058_Turkey                             tcgtatcctcg----caaacaatgcaacccgtaaactcgtctgactattcggg--ctg-gcttgggg--------tgca--atgcaccgc-gac-ctcccaat-----ttggggggaaac-----cacaagtgatttgggtctcctcctaac-aaataac-aaa-ccccggcgcttgatgcgtcaagg-aattgaaactgtt--agt--tgcactcttgtc-ggcccggatacggtgcttgcgcaggagc-tgcc-atgacacattc--tacataaaatgactctcggcaacggatatctcggctctcgcatcgatgaagaacgtagcgaaatgcgatacttggtgtgaattgcagaatcccgtgaaccatcgagtctttgaacgcaagttgcgcccgaaaccattaggttgagggcacgtctgcctgggtgtcacacatcgttgccccaacgcc-aaacgcctcgtgctgtgcggcgcgtggggtgaatgttggcctcccgcgagtccaggctcacggttggttgaaaattggg--tccatggtagggt-atgccatgatggatggtggttgagta--agcctcgagwccaatcatgggaaactttatctttgcttgggccctag-taacccgtatgc---gtgc-------aaccacgctcacaa
Lotus_hirsutus_343816_Spain                            tcgtatcctcg----caaacaatccaacccgtaaactcgtttgactattcggg--cag-gcttgggg--------tgca--atgcaccgc-gac-ctcccagc-----ttggggggaaac-----cacaagtgattggggtctcctcctaac-aaataac-aaa-ccccggcgcttgatgcgtcaagg-aattgaaattgtt--agt--tgcactcttgtt-ggcccggatacggtgcttgcgcaggagc-tgcc-atgacacattc--tacataaaatgactctcggcaacggatatctcggctctcgcatcgatgaagaacgtagcgaaatgcgatacttggtgtgaattgcagaatcccgtgaaccatcgagtctttgaacgcaagttgcgcccgaaaccattaggttgagggcacgtctgcctgggtgtcacacatcgttgccccaacgcc-aaacgcctygtgctgtgcggcgcgtggggtgaatgttggcctcccgcgagtccaggctcacggttggttgaaattcggg--tccatggtagggt-atgccatgatggatggtggttgagta--accctcgagaccaatcatgggaaactctatctttgcttgggccctag-taacccgtatgc---gtgc-------aaccacgctcacaa
Lotus_hirsutus_4_Yugoslavia_1main                      tcgtatcctcg----caaacaatgcaacccgtaaactcgtctgactattcggg--ctg-gcttgggg--------tgca--atgcaccgc-gac-ctcccaat-----ttggggggaaac-----cacaagtgattggggtctcctcctaac-aaataac-aaa-ccccggcgcttgatgcgtcaagg-aattgaaactgtt--akt--tgcactcttgtc-ggcccggatacggtgcttgcgcaggagc-tgcc-atgacacattc--tacataaaatgactctcggcaacggatatctcggctctcgcatcgatgaagaacgtagcgaaatgcgatacttggtgtgaattgcagaatcccgtgaaccatcgagtctttgaacgcaagttgcgcccgaaaccattaggttgagggcacgtctgcctgggtgtcacacatcgttgccccaacgcc-aaacgcctcgtgctgtgcggcgcgtggggtgaatgttggcctcccgcgagtccaggctcacggttggttgaaaattggg--tccatggtagggt-atgccatgatggatggtggttgagta--agcctcgagaccaatcatgggaaactttatctttgcttgggccctag-taacccgtatgc---gtgc-------aaccacgctcacaa
Lotus_hirsutus_4_Yugoslavia_2nd                        tcgtatcctcg----caaacaatgcaacccgtaaactcgtctgactattcggg--ctg-gcttgggg--------tgca--atgcaccgc-gac-ctcccaa------ttggggggaaac-----cacaagtgattggggtctcctcctaac-aaataac-aaa-ccccggcgcttgatgcgtcaagg-aattgaaactgtt--akt--tgcactcttgtc-ggcccggatacggtgcttgcgcaggagc-tgcc-atgacacattc--tacataaaatgactctcggcaacggatatctcggctctcgcatcgatgaagaacgtagcgaaatgcgatacttggtgtgaattgcagaatcccgtgaaccatcgagtctttgaacgcaagttgcgcccgaaaccattaggttgagggcacgtctgcctgggtgtcacacatcgttgccccaacgcc-aaacgcctcgtgctgtgcggcgcgtggggtgaatgttggcctcccgcgagtccaggctcacggttggttgaaaattggg--tccatggtagggt-atgccatgatggatggtggttgagta--agcctcgagaccaatcatgggaaactttatctttgcttgggccctag-taacccgtatgc---gtgc-------aaccacgctcacaa
Lotus_hirsutus_609_Spain                               tcgtatcctgg----caaacaatccaacccgtaaactcgtttgactattcggg--cag-gcttgggg--------tgca--atgcaccgc-gac-ctcccagc-----ttggggggaaac-----cacaagtgattggggtctcctcctaac-aaataac-aaa-ccccggcggttgatgcgtcaagg-aattgaaattgtt--agt--tgcactcttgtt-ggcccggatacggtgcttgcgcaggagc-tgcc-atgacacattc--tacataaaatgactctcggcaacggatatctcggctctcgcatcgatgaagaacgtagcgaaatgcgatacttggtgtgaattgcagaatcccgtgaaccatcgagtctttgaacgcaagttgcgcccgaaaccattaggttgagggcacgtctgcctgggtgtcacacatcgttgccccaacgcc-aaacgcctcgtgctgtgcggcgcgtggggtgaatgttggcctcccgcgagtccaggctcacggttggttgaaattcggg--tccatggtagggt-atgccatgatggatggtggttgagta--accctcgagaccaatcatgggaaactctatctttgcttgggccctag-taacccgtatgc---gtgc-------aaccacgctcacaa
Lotus_hirsutus_626236_Spain                            tcgtatcctcg----caaacaatccaacccgtaaactcgtttgactattcggg--cag-gcttgggg--------tgca--atgcaccgc-gac-ctcccagc-----ttggggggaaac-----cacaagtgattggggtctcctcctaac-aaataac-aaa-ccccggcgcttgatgcgtcaagg-aattgaaattgtt--agt--tgcactcttgtt-ggcccggatacggtgcttgcgcaggagc-tgcc-atgacacattc--tacataaaatgactctcggcaacggatatctcggctctcgcatcgatgaagaacgtagcgaaatgcgatacttggtgtgaattgcagaatcccgtgaaccatcgagtctttgaacgcaagttgcgcccgaaaccattaggttgagggcacgtctgcctgggtgtcacacatcgttgccccaacgcc-aaacgcctcgtgctgtgcggcgcgtggggtgaatgttggcctcccgcgagtccaggctcacggttggttgaaattcggg--tccatggtagggt-atgccatgatggatggtggttgagta--accctcgagaccaatcatgggaaactctatctttgcttgggccctag-taacccgtatgc---gtgc-------aaccacgctcacaa
Lotus_hirsutus_7_Turkey                                tcgtatcctcg----caaacaatgcaacccgtaaactygtctgactattcggg--ctg-gcttgggg--------tgca--atgcaccgc-gac-ctcccaat-----ttggggggaaac-----cacaagtgattggggtctcctcctaac-aaataac-aaa-ccccggcgcttgatgcgtcaagg-aattgaaactgtt--agt--tgcactcttgtc-ggcccggatacggtgcttgcgcaggagc-tgcc-atgacacattc--tacataaaatgactctcggcaacggatatctcggctctcgcatcgatgaagaacgtagcgaaatgcgatacttggtgtgaattgcagaatcccgtgaaccatcgagtctttgaacgcaagttgcgcccgaaaccattaggttgagggcacgtctgcctgggtgtcacacatcgttgccccaacgcc-aaacgcctcgtgctgtgcggcgcgtggggtgaatgttggcctcccgcgagtccaggctcacggttggttgaaaattggg--tccatggtagggt-atgccatgatggatggtggttgagta--agcctcgagaccaatcatgggaaactttatctttgcttgggccctag-taacccgtatgc---gtgc-------aaccacgctcacaa
Lotus_hirsutus_D11_Turkey                              tcgtatcctcg----caaacaatgcaacccgtaaactcgtctgactattcggg--ctg-gcttgggg--------tgca--atgcaccgc-gac-ctcccaat-----ttggggggaaac-----cacaagtgattggggtctcctcctaac-aaataac-aaa-ccccggcgcttgatgcgtcaagg-aattgaaactgtt--agt--tgcactcttgtc-ggcccggatacggtgcttgcgcaggagc-tgcc-atgacacattc--tacataaaatgactctcggcaacggatatctcggctctcgcatcgatgaagaacgtagcgaaatgcgatacttggtgtgaattgcagaatcccgtgaaccatcgagtctttgaacgcaagttgcgcccgaaaccattaggttgagggcacgtctgcctgggtgtcacacatcgttgccccaacgcc-aaacgcctcgtgctgtgcggcgcgtggggtgaatgttggcctcccgcgagtccaggctcacggttggttgaaaattggg--tccatggtagggt-atgccatgatggatggtggttgagta--agcctcgagaccaatcatgggaaactttatctttgcttgggccctag-taacccgtatgc---gtgc-------aaccacgctcacaa
Lotus_hirsutus_D12_Greece                              tcgtatcctcg----caaacaatgcaacccgtaaactcgtctgactattcggg--ctg-gcttgggg--------tgca--atgcaccgc-gac-ctcccaat-----ttggggggaaac-----cacaagtgattggggtctcctcctaac-aaataac-aaa-ccccggcgcttgatgcgtcaagg-aattgaaactgtt--agt--tgcactcttgtc-ggcccggatacggtgcttgcgcaggagc-tgcc-atgacacattc--tacataaaatgactctcggcaacggatatctcggctctcgcatcgatgaagaacgtagcgaaatgcgatacttggtgtgaattgcagaatcccgtgaaccatcgagtctttgaacgcaagttgcgcccgaaaccattaggttgagggcacgtctgcctgggtgtcacacatcgttgccccaacgcc-aaacgcctcgtgctgtgcggcgsgtggggtgaatgttggcctcccgcgagtccaggctcacggttggttgaaaattggg--tccatggtagggt-atgccatgatggatggtggttgagta--agcctcgagaccaatcatgggaaactttatctttgcttgggccctag-taacccgtatgc---gtgc-------aaccacgctcacaa
Lotus_hirsutus_D13_Croatia                             tcgtatcctcg----caaacaatgcaacccgtaaactcgtctgactattcggg--ctg-gcttgggg--------tgca--atgcaccgc-gac-ctcccaat-----ttggggggaaac-----cacaagtgattggggtctcctcctaac-aaataac-aaa-ccccggcgcttgatgcgtcaagg-aattgaaactgtt--agt--tgcactcttgtc-ggcccggatacggtgcttgcgcaggagc-tgcc-atgacacattc--tacataaaatgactctcggcaacggatatctcggctctcgcatcgatgaagaacgtagcgaaatgcgatacttggtgtgaattgcagaatcccgtgaaccatcgagtctttgaacgcaagttgcgcccgaaaccattaggttgagggcacgtctgcctgggtgtcacacatcgttgccccaacgcc-aaacgcctcgtgctgtgcggcgcgtggggtgaatgttggcctcccgcgagtccaggctcacggttggttgaaaattggg--tccatggtagggt-atgccatgatggatggtggttgagta--agcctcgagaccaatcatgggaaactttatctttgcttgggccctag-taacccgtatgc---gtgc-------aaccacgctcacaa
Lotus_hirsutus_Gc3_Greece                              tcgtatcctcg----caaacaatgcaacccgtaaactcgtctgactattcggg--ctg-gcttgggg--------tgca--atgcaccgc-gac-ctcccaat-----ttggggggaaac-----cacaagtgattggggtctcctcctaac-aaataac-aaa-ccccggcgcttgatgcgtcaagg-aattgaaactgtt--agt--tgcactcttgtc-ggcccggatacggtgcttgcgcaggagc-tgcc-atgacacattc--tacataaaatgactctcggcaacggatatctcggctctcgcatcgatgaagaacgtagcgaaatgcgatacttggtgtgaattgcagaatcccgtgaaccatcgagtctttgaacgcaagttgcgcccgaaaccattaggttgagggcacgtctgcctgggtgtcacacatcgttgccccaacgcc-aaacgcctcgtgctgtgcggcgcgtggggtgaatgttggcctcccgcgagtccaggctcacggttggttgaaaattggg--tccatggtagggt-atgccatgatggatggtggttgagta--agcctcgagaccaatcatgggaaactttatctttgcttgggccctag-taacccgtatgc---gtgc-------aaccacgctcacaa
Lotus_hirsutus_HIRS1_Spain                             tcgtatcctcg----caaacaatccaaccygtaaactcgtttgactattcggg--cag-gcttgggg--------tgca--atgcaccgc-gac-ctcccagc-----ttggggggaaac-----cacaagtgattggggtctcctcctaac-aaataac-aaa-ccccggcgcttgatgcgtcaagg-aattgaaattgtt--agt--tgcactcttgtt-ggcccggatacggtgcttgcgcaggagc-tgcc-atgacacattc--tacataaaatgactctcggcaacggatatctcggctctcgcatcgatgaagaacgtagcgaaatgcgatacttggtgtgaattgcagaatcccgtgaaccatcgagtctttgaacgcaagttgcgcccgaaaccattaggttgagggcacgtctgcctgggtgtcacacatcgttgccccaacgcc-aaacgcctcgtgctgtgcggcgcgtggggtgaatgttggcctcccgcgagtccaggctcacggttggttgaaattcggg--tccatggtagggt-atgccatgatggatggtggttgagta--accctcgagaccaatcatgggaaactctatctttgcttgggccctag-taacccgtatgc---gtgc-------aaccacgctcacaa
Lotus_hirsutus_HIRS2_Italy                             tcgtatcctcg----caaacaatgcaacccgtaaactcgtctgactattcggg--ctg-gcttgggg--------tgca--atgcaccgc-gac-ctcccaat-----ttggggggaaac-----cacaagtgattggggtctcctcctaac-aaataac-aaa-ccccggcgcttgatgcgtcaagg-aattgaaactgtt--agt--tgcactcttgtc-ggcccggatacggtgcttgcgcaggagc-tgcc-atgacacattc--tacataaaatgactctcggcaacggatatctcggctctcgcatcgatgaagaacgtagcgaaatgcgatacttggtgtgaattgcagaatcccgtgaaccatcgaktctttgaacgcaagttgcgcccgaaaccattaggttgagggcacktctgcctgggtgtcacacatcgttgccccaacgcc-aaacgcctcgtgctgtgcggcgcgtggggtgaatgttggcctcccgcgagtccaggctcacggttggttgaaaattggg--tccatggtagggt-atgccatgatggatggtggttgagta--agcctcgagaccaatcatgggaaactttatctttgcttgggccctag-taacccgtatgc---gtgc-------aaccacgctcacaa
Lotus_hirsutus_HIRS3_Croatia                           tcgtatcctcg----caaacaatgcaacccgtaaactcgtctgactattcggg--ctg-gcttgggg--------tgca--atgcaccgc-gac-ctcccaat-----ttggggggaaac-----cacaagtgattggggtctcctcctaac-aaataac-aaa-ccccggcgcttgatgcgtcaagg-aattgaaactgtt--agt--tgcactcttgtc-ggcccggatacggtgcttgcgcaggagc-tgcc-atgacacattc--tacataaaatgactctcggcaacggatatctcggctctcgcatcgatgaagaacgtagcgaaatgcgatacttggtgtgaattgcagaatcccgtgaaccatcgagtctttgaacgcaagttgcgcccgaaaccattaggttgagggcacgtctgcctgggtgtcacacatcgttgccccaacgcc-aaacgcctcgtgctgtgcggcgcgtggggtgaatgttggcctcccgcgagtccaggctcacggttggttgaaaattggg--tccatggtagggt-atgccatgatggatggtggttgagta--agcctcgagaccaatcatgggaaactttatctttgcttgggccctag-taacccgtatgc---gtgc-------aaccacgctcacaa
Lotus_hirsutus_HIRS4_Croatia                           tcgtatcctcg----caaacaatgcaacccgtaaactcgtctgactattcggg--ctg-gcttgggg--------tgca--atgcaccgc-gac-ctcccaat-----ttggggggaaac-----cacaagtgattggggtctcctcctaac-aaataac-aaa-ccccggcgcttgatgcgtcaagg-aattgaaactgtt--agt--tgcactcttgtc-ggcccggatacggtgcttgcgcaggagc-tgcc-atgacacattc--tacataaaatgactctcggcaacggatatctcggctctcgcatcgatgaagaacgtagcgaaatgcgatacttggtgtgaattgcagaatcccgtgaaccatcgagtctttgaacgcaagttgcgcccgaaaccattaggttgagggcacgtctgcctgggtgtcacacatcgttgccccaacgcc-aaacgcctcgtgctgtgcggcgcgtggggtgaatgttggcctcccgcgagtccaggctcacggttggttgaaaattggg--tccatggtagggt-atgccatgatggatggkggttgagta--agcctcgagaccaatcatsggaaactttatctttgcttgggccctag-taacccgtatgc---gtgc-------aaccacgctcacaa
Lotus_hirsutus_HIRS5_Croatia                           tcgtatcctcg----caaacaatgcaacccgtaaactcgtctgactattcggg--ytg-gcttgggg--------tgca--atgcaccgc-rac-ctcccaat-----ttggggggaaac-----cacaaktgattggggtctcctcctaac-aaataac-aaa-ccccggcgcttgatgcktcaagg-aattgaaactgtt--akt--tgcactcttgtc-ggcccggatacggtgcttgcgcaggagc-tgcc-atgacacattc--tacataaaatgactctcggcaacggatatctcggctctcgcatcgatgaagaacgtagcgaaatgcgatacttggtgtgaattgcagaatcccgtgaaccatcgagtctttgaacgcaakttgcgcccgaaaccattaggttgagggcacktctgcctgggtgtcacacatcgttgccccaacgcc-aaacgcctygtgctgtgcggcgcgtggggtgaatgttggcctcccgcgagtccaggctcacggttggttgaaaattggg--tccatggtagggt-atgccatgatggatggtggttgagta--agcctcgagaccaatcatgggaaactttatctttgcttgggccctag-taacccgtatgc---gtgc-------aaccacgctcacaa
Lotus_hirsutus_HIRS6_Italy                             tcgtatcctcg----caaacaatgcaacccgtaaactcgtctgactattcggg--ttg-gcttgggg--------tgca--atgcaccgc-aac-ctcccaat-----ttggggggaaac-----cacaagtgattggggtctcctcctaac-aaataac-aaa-ccccggcgcttgatgcgtcaagg-aattgaaactgtt--agt--tgcactcttgtc-ggcccggatacggtgcttgcgcaggagc-tgcc-atgacacattc--tacataaaatgactctcggcaacggatatctcggctctcgcatcgatgaagaacgtagcgaaatgcgatacttggtgtgaattgcagaatcccgtgaaccatcgagtctttgaacgcaagttgcgcccgaaaccattaggttgagggcacgtctgcctgggtgtcacacatcgttgccccaacgcc-aaacgccttgtgctgtgcggcgcgtggggtgaatgttggcctcccgcgagtccaggctcacggttggttgaaaattggg--tccatggtagggt-atgccatgatggatggtggttgagta--agcctcgagaccaatcatgggaaactttatctttgcttgggccctag-taacccgtatgc---gtgc-------aaccacgctcacaa
Lotus_hirsutus_HIRS8_Italy                             tcgtatcctcg----caaacaatgcaacccgtaaactcgtctgactattyggg--ctg-gcttgggg--------tgca--atgcaccgc-gac-ctcccaat-----ttggggggaaac-----cacaagtgattggggtctcctcctaac-aaataac-aaa-ccccggcgcttgatgcgtcaagg-aattgaaactgtt--agt--tgcactcttgtc-ggcccggatacggtgcttgcgcaggag--ygcc-atgacacattc--tacataaaatgactctcggcaacggatatctcggctctcgcatcgatgaagaacgtagcgaaatgcgatacttggtgtgaattgcagaatcccgtgaaccatcgagtctttgaacgcaagttgcgcccgaaaccattaggttgagggcacgtctgcctgggtgtcacacatcgttgccccaacgcc-aaacgcctcgtgctgtgcggcgcgtggggtgaatgttggcctcccgcgagtccaggctcacggttggttgaaaattggg--tccatggtagggt-atgccatgatggatggtggttgagta--agcctcgagaccaatcatgggaaactttatctttgcttgggccctag-taacccgtatgc---gtgc-------aaccacgctcacaa
Lotus_hirsutus_SP4_Portugal                            tcgtatcctcg----caaacaatccaacccgtaaactcgtttgactattcggg--cag-gcttgggg--------tgca--atgcaccgc-gac-ctcccagc-----tcggggggaaac-----cacaagtgattggggtctcctcctaac-aaataac-aaa-ccccggcgcttgatgcgtcaagg-aattgaaattgtt--agt--tgcactcttgtt-ggcccggatacggtgcttgcgcaggagc-tgcc-atgacacattc--tacataaaatgactctcggcaacggatatctcggctctcgcatcgatgaagaacgtagcgaaatgcgatacttggtgtgaattgcagaatcccgtgaaccatcgagtctttgaacgcaagttgcgcccgaaaccattaggttgagggcacgtctgcctgggtgtcacacatcgttgccccaacgcc-aaacgcctcgtgctgtgcggcgcgtggggtgaatgttggcctcccgcgagtccaggctcacggttggttgaaattcggg--tccatggtagggt-atgccatgatggatggtggttgagta--accctcgagaccaatcatgggaaactctatctttgcttgggccctag-taacccgtatgc---gtgc-------aaccacgctcacaa
Lotus_laricus_455                                      tcgtatccttg----caaacaatccaacttgtaaactcgtttgactattcggg--cat-gcttgggg--------tgta--tcccaccgc-agc-ttcccaat-----ttagggggaacc-----cac-----attggggtctcctcctaat-aaataac-aaa-ccccggcgcttgatgcgtcaagg-aattgaaattgtt--agt--tgcactcttgtc-ggcctggatacggtgcttgtgcaagagc-tgcc-atgacacatta--tacataaaatgactctcggcaacggatatctcggctctcgcatcgatgaagaacgtagcgaaatgcgatacttggtgtgaattgcagaatcccgtgaaccatcgagtctttgaacgcaagttgcgcccgaaaccattaggttgagggcacgtctgcctgggtgtcacacatcgttgccccaatgcc--------------aatatggcgtgt-gggtgaatgttggcctcccgtgagttcaggctcacggttggtttaaatttggg--tccatggtagggt-atgccatgatggatggtggttgagta--acgctcgagaccaatcatggggaactttatc-ttgcttcggatctat-tgacccgtatgc---gtgc-------aaccacgctcacaa
Lotus_maculatus_958                                    tcgtatccttg----caaacaatccaactagtaaactcgtttgactattcggg--c-t-gcttgggg--------tgta--tcccacctc-aac-ttcccaat-----ttagggggaaac-----cac-----attggggtctcctcctaat-aaataac-aaa-ccccggcgcttgatgcgtcaagg-aaatgaaattgtt--agt--tgtactcttgcc-ggcccggagacggcgcttgtgcaagagt-tgcc-atgacacattc--tacataaaatgactctcggcaacggatatctcggctctcgcatcgatgaagaacgtagcgaaatgcgatacttggtgtgaattgcagaatcccgtgaaccatcgagtctttgaacgcaagttgcgcccgaaaccattaggttgagggcacgtctgcctgggtgtcacacatcgttgccccaacgcc-aaatgcctagtgctatgtggtggctggggcgaatgttggcctcccgcgagtttaggctcacggttggttgaaatttggg--tccatggtatggt-atgccatgatggatggtggttgagta--atgctcgagaccaatcatgggaaactttatc-ctacttgggctctaa-tgacccgtatgc---gtga-------aaccacgctcacaa
Lotus_ononopsis_453                                    tcgtatccttg----caaacaatccaacttgtaaactcgtttgactacttggg--cat-gcttgggg--------tgta--tcccaccac-aac-ttcccaat-----ttagggggaaac-----cac-----attggggtttcctcctaat-aaataac-aaa-ccccggcgcttgatgcgtcaagg-aattgaaattgtt--agt--tgcactcttgcc-ggcccggatacggtgcttgtgcatgagt-tgcc-atgacacgtta--tacataaaatgactctcggcaacggatatctcggctctcgcatcgatgaagaacgtagcgaaatgcgatacttggtgtgaattgcagaatcccgtgaaccatcgagtctttgaacgcaagttgcgcccgaaaccattaggttgagggcacgtctgcctgggtgtcacacatcgttgccccaacgtc-aaacgtttagtgcaatgtggcgtgtggggtgaatgttggcctcccgtgagttcagcctcacggttggtttaaatttggg--tccatggtatggt-atgccatgatggatggtggttgagtaatatgctcgagaccaatcgtgggaaactttatc-ttggttgggctctat-tgacccgtatgc---gtgt-------aagcacgctcacaa
Lotus_parviflorus_469                                  tcgtatccttg----caaacaatacaaccagcaaactcgtttgactatctggg--aag-gctcgagg--------tgta--acccaccgcttgc-caacccgt-----ttagggggaagc-----cac-----attgtggtctcctcctaat-aattaac-aaa-ccccggcgcttgatgcgtcaagg-aactgaaattgtt--agt--cgcgctcttgtc-ggcccggatacggtgctcgtgcaggagc-tgcc-atgacacattc--tacataaaatgactctcggcaacggatatctcggctctcgcatcgatgaagaacgtagcgaaatgcgatacttggtgtgaattgcagaatcccgtgaaccatcgagtctttgaacgcaagttgcgcccgaagccattaggttgagggcacgtctgcctgggtgtcacacatcgttgccccaacgcc-aaacgcctcgagctgtgcggcgtgtggggcgaatgttggcctcccgcgagtccaggctcacggttggttgaaatttggg--tccatggtagggt-atgccatgatggatggtggttgagta--acgctcgagaccgatcatgggaaaccctatc-ttgcttgggctctag-taacccgtatgc---gttgggaaataaacagcgctcacaa
Lotus_pedunculatus_437                                 tngtatccttg----caagcaaaccaacctgtaaactcgtctgactactcggg--cag-gcttgggg--------tgta--tcccacatc-atc-ttcccaat-tatattagggggatat-----ccc-----gatggggtctcttcctaat-aaataac-aaa-ccccggcgcttgatgcgtcaagg-aattgaaattgtt--agt--tgcactcttgcc-ggcccggatacggtgttcgtgcaagggc-tgcc-atgacacattc--tacataaaatgactctcggcaacggatatctcggctctcgcatcgatgaagaacgtagcgaaatgcgatacttggtgtgaattgcagaatcccgtgaaccatcgagtctttgaacgcaagttgcgcccgaaaccattaggttgagggcacgcctgcctgggtgtcacgcatcgttgccccaacgcc-aaacgcctcgtgctgtgcggcgtgtggggcgaatgttggcctcccgcgagcccaggctcacggttggtttaaaattggg--tccatggtagcgt-atgccatgatggatggtggttgagtg--acgctcgagaccaatcatgggaaaccctatc-ttgcttgggccctcg-aaacccgcatgcgtggtgn-------aaccgcgctcacaa
Lotus_rectus_03027003_Morocco                          tcgtatcctcg----caaacataccaacctgtaaactcgtccgactatccggg--cag-gctcgggg--------tgcg--ccccacccc-agc-ctcccaat-----tcagggggaaaccacgacac-----aacggggcctcctcctaataaaacaac-aaa-ccccggcgcttgatgcgtcaaggaaattgaaattgtt--agc--tgcactcctgcc-ggcccggatgcggtgctcgtgcagg-gt-tgac-acgacacattc--tacataaaatgactctcggcaacggatatctcggctctcgcatcgatgaagaacgtagcgaaatgcgatacttggtgtgaattgcagaatcccgtgaaccatcgagtctttgaacgcaagttgcgcccgaaaccattaggttgagggcacgtctgcctgggtgtcacacatcgttgccccaacgcc-aaacgcctcgtgcaatgcggctcgtggggtgaatgttggcctcccgcgagtccaggctctcggttggttgaaaattggg--tccatggtagggt-atgccatgatggatggtggttgagta--acgctcgagaccaatcgtgggaaactctatc-ttgcttgggctctag-taacctgtatgc---gtgc-------aacgacgctcacaa
Lotus_rectus_2_Israel                                  tcgtatcctcg----caaacaaaccaacctgtaaactcgtccgactattcggg--cag-gctcgggg--------tgtg--ccccacccc-agc-ctcccaat-----tcagggggaagc-----cac-----aacggggcctcctcctaat-aaacaac-aaa-ccccggcgcttgatgcgtcaaggaaattgaaactgtc--agc--tacactcctgcc-ggcccggatacggtccttgtgcaggagt-tgcc-acgacacattc--tacataaaatgactctcggcaacggatatctcggctctcgcatcgatgaagaacgtagcgaaatgcgatacttggtgtgaattgcagaatcccgtgaaccatcgagtctttgaacgcaagttgcgcccgaagccattaggttgagggcacgtctgcctgggtgtcacacatcgttgccccaacgcc-aaacgcctcgtgcaatgcggcgcgtggggtgaatgctggcctcccgtgagtctaggctcacggttggttgaaaatcggg--tccgtggtagggt-atgccatgatggatggtggttgagta--atgctcgagaccaatcgtgggaaactctatc-ttgcttgggctctag-taacctgtatgc---gtgc-------aatggcgctcacaa
Lotus_rectus_3_France                                  tcgtatcctcg----caaacataccaacctgtaaactcgtccgactatccggg--cag-gctcgggg--------tgcg--ccccacccc-agc-ctcccaat-----tcagggggaaaccacgacac-----aacggggcctcctcctaataaaacaac-aaa-ccccggcgcttgatgcgtcaaggaaattgaaattgtt--agc--tgcactcctgcc-ggcccggatgcggtgctcgtgcagg-gt-tgac-acgacacattc--tacataaaatgactctcggcaacggatatctcggctctcgcatcgatgaagaacgtagcgaaatgcgatacttggtgtgaattgcagaatcccgtgaaccatcgagtctttgaacgcaagttgcgcccgaaaccattaggttgagggcacgtctgcctgggtgtcacacatcgttgccccaacgcc-aaacgcctcgtgcaatgcggctcgtggggtgaatgttggcctcccgcgagtccaggctctcggttggttgaaaattggg--tccatggtagggt-atgccatgatggatggtggttgagta--acgctcgagaccaatcgtgggaaactctatc-ttgcttgggctctag-taacctgtatgc---gtgc-------aacgacgctcacaa
Lotus_rectus_401_Lebanon                               tcgtatcctcg----caaacaaaccaacctgtaaactcgtccgactattcggg--cag-gctcgggg--------tgtg--ccccacccc-agc-ctcccaat-----tcagggggaagc-----cac-----aacggggcctcctcctaat-aaacaac-aaa-ccccggcgcttgatgcgtcaaggaaattgaaactgtc--agc--tacactcctgcc-ggcccggatacggtccttgtgcaggagt-tgcc-acgacacattc--tacataaaatgactctcggcaacggatatctcggctctcgcatcgatgaagaacgtagcgaaatgcgatacttggtgtgaattgcagaatcccgtgaaccatcgagtctttgaacgcaagttgcgcccgaagccattaggttgagggcacgtctgcctgggtgtcacacatcgttgccccaacgcc-aaacgcctcgtgcaatgcggcgcgtggggtgaatgctggcctcccgtgagtctaggctcacggttggttgaaaatcggg--tccgtggtagggt-atgccatgatggatggtggttgagta--atgctcgagaccaatcgtgggaaactctatc-ttgcttgggctctag-taacctgtatgc---gtgc-------aatggcgctcacaa
Lotus_rectus_5_Spain                                   tcgtatcctyg----caaacataccaacctgtaaactcgtccgactatccggg--cag-gctcgggg--------tgcg--ccccacccc-agc-ctcccaat-----tcagggggaaaccacgacac-----aacggggcctcctcctaataaaacaac-aaa-ccccggcgcttgatgcgtcaaggaaattgaaattgtt--agc--tgcactcctgcc-ggcccggatgcggtgctcgtgcagg-gt-tgac-acgacacattc--tacataaaatgactctcggcaacggatatctcggctctcgcatcgatgaagaacgtagcgaaatgcgatacttggtgtgaattgcagaatcccgtgaaccatcgagtctttgaacgcaagttgcgcccgaaaccattaggttgagggcacgtctgcctgggtgtcacacatcgttgccccaacgcc-aaacgcctcgtgcaatgcggctcgtggggtgaatgttggcctcccgcgagtccaggctctcggttggttgaaaattggg--tccatggtagggt-atgccatgatggatggtggttgagta--acgctcgagaccaatcgtgggaaactctatc-ttgcttgggctctag-taacctgtatgc---gtgc-------aacgacgctcacaa
Lotus_rectus_9300_Turkey                               tcgtatcctcg----caaacaaaccaacctgtaaactcgtccgactattcggg--cag-gctcgggg--------tctg--ccccacccc-agc-ctcccaat-----tcaggggcaagc-----cac-----aacggggcctcctcctaat-aaacaac-aaa-ccccggcgcttgatgcgtcaagg-aattgaaactgtc--agc--tacactcctgcc-ggcccggatacggtgcttgtgcaggagt-tgcc-acgacacattc--tacataaaatgactctcggcaacggatatctcggctctcgcatcgatgaagaacgtagcgaaatgcgatacttggtgtgaattgcagaatcccgtgaaccatcgagtctttgaacgcaagttgcgcccgaagccattaggttgagggcacgtctgcctgggtgtcacacatcgttgccccaacgcc-aaacgcctcgtgcaatgcggcgcgtggggtgaatgctggcctcccgtgagtctaggctcacggttggttgaaaatcggg--tccgtggtagggt-atgccatgatggatggtggttgagta--atgctcgagaccaatcgtgggaaactctatc-ttgcttgggctctag-taacctgtatgc---gtgc-------aatggcgctcacaa
Lotus_rectus_955_Crete                                 tcgtatcctcg----caaacaaaccaacctgtaaactcgtccgactattcggg--cag-gctcgggg--------tgtg--ccccacccc-agc-ctcccaat-----tcagggggaagc-----cac-----aacggggcctcctcctaat-aaacaac-aaa-ccccggcgcttgatgcgtcaaggaaattgaaactgtc--agc--tacactcctgcc-ggcccggatacggtgcttgtgcaggagt-tgcc-acgacacattc--tacataaaatgactctcggcaacggatatctcggctctcgcatcgatgaagaacgtagcgaaatgcgatacttggtgtgaattgcagaatcccgtgaaccatcgagtctttgaacgcaagttgcgcccgaagccattaggttgagggcacgtctgcctgggtgtcacacatcgttgccccaacgcc-aaacgcctcgtgcaatgcggcgcgtggggtgaatgctggcctcccgtgagtctaggctcacggttggttgaaaatcggg--tccgtggtagggt-atgccatgatggatggtggttgagta--atgctcgagaccaatcgtgggaaactctatc-ttgcttgggctctag-taacctgtatgc---gtgc-------aatggcgctcacaa
Lotus_rectus_REC1_Spain                                tcgtatcctcg----caaacataccaacctgtaaactcgtccgactatccggg--cag-gctcgggg--------tgcg--ccccacccc-agc-ctcccaat-----tcagggggaaaccacgacac-----aacggggcctcctcctaataaaacaac-aaa-ccccggcgcttgatgcgtcaaggaaattgaaattgtt--agc--tgcactcctgcc-ggcccggatgcggtgctcgtgcagg-gt-tgac-acgacacattc--tacataaaatgactctcggcaacggatatctcggctctcgcatcgatgaagaacgtagcgaaatgcgatacttggtgtgaattgcagaatcccgtgaaccatcgagtctttgaacgcaagttgcgcccgaaaccattaggttgagggcacgtctgcctgggtgtcacacatcgttgccccaacgcc-aaacgcctcgtgcaatgcggctcgtggggtgaatgttggcctcccgcgagtccaggctctcggttggttgaaaattggg--tccatggtagggt-atgccatgatggatggtggttgagta--acgctcgagaccaatcgtgggaaactctatc-ttgcttgggctctag-taacctgtatgc---gtgc-------aacgacgctcacaa
Lotus_rectus_REC2_Spain                                tcgtatcctyg----caaacataccaacctgtaaactcgtccgactatccggg--cag-gctcgggg--------tgcg--ccccacccc-agc-ctcccaat-----tcagggggaaaccacgacac-----aacggggcctcctcctaataaaacaac-aaa-ccccggcgcttgatgcgtcaaggaaattgaaattgtt--agc--tgcactcctgcc-ggcccggatgcggtgctcgtgcagg-gt-tgac-acgacacattc--tacataaaatgactctcggcaacggatatctcggctctcgcatcgatgaagaacgtagcgaaatgcgatacttggtgtgaattgcagaatcccgtgaaccatcgagtctttgaacgcaagttgcgcccgaaaccattaggttgagggcacgtctgcctgggtgtcacacatcgttgccccaacgcc-aaacgcctcgtgcaatgcggctcgtggggtgaatgttggcctcccgcgagtccaggctctcggttggttgaaaattggg--tccatggtagggt-atgccatgatggatggtggttgagta--acgctcgagaccaatcgtgggaaactctatc-ttgcttgggctctag-taacctgtatgc---gtgc-------aacgacgctcacaa
Lotus_rectus_REC3_Italy                                tcgtatcctcg----caaacataccaacctgtaaactcgtccgactatccggg--cag-gctcgggg--------tgcg--ccccacccc-agc-ctcccaat-----tcagggggaaaccacgacac-----aacggggcctcctcctaataaaacaac-aaa-ccccggcgcttgatgcgtcaaggaaattgaaattgtt--agc--tgcactcctgcc-ggcccggatgcggtgctcgtgcagg-gt-tgac-acgacacattc--tacataaaatgactctcggcaacggatatctcggctctcgcatcgatgaagaacgtagcgaaatgcgatacttggtgtgaattgcagaatcccgtgaaccatcgagtctttgaacgcaagttgcgcccgaaaccattaggttgagggcacgtctgcctgggtgtcacacatcgttgccccaacgcc-aaacgcctcgtgcaatgcggctcgtggggtgaatgttggcctcccgcgagtccaggctctcggttggttgaaaattggg--tccatggtagggt-atgccatgatggatggtggttgagta--acgctcgagaccaatcgtgggaaactctatc-ttgcttgggctctag-taacctgtatgc---gtgc-------aacgacgctcacaa
Lotus_rectus_REC4_France_Corse                         tcgtatcctyg----caaacataccaacctgtaaactcgtccgactatccggg--cag-gctcgggg--------tgcg--ccccacccc-agc-ctcccaat-----tcagggggaaaccacgacac-----aacggggcctcctcctaataaaacaac-aaa-ccccggcgcttgatgcgtcaaggaaattgaaattgtt--agc--tgcactcctgcc-ggcccggatgcggtgctcgtgcagg-gt-tgac-acgacacattc--tacataaaatgactctcggcaacggatatctcggctctcgcatcgatgaagaacgtagcgaaatgcgatacttggtgtgaattgcagaatcccgtgaaccatcgagtctttgaacgcaagttgcgcccgaaaccattaggttgagggcacgtctgcctgggtgtcacacatcgttgccccaacgcc-aaacgcctcgtgcaatgcggctcgtggggtgaatgttggcctcccgcgagtccaggctctcggttggttgaaaattggg--tccatggtagggt-atgccatgatggatggtggttgagta--acgctcgagaccaatcgtgggaaactctatc-ttgcttgggctctag-taacctgtatgc---gtgc-------aacgacgctcacaa
Lotus_rectus_REC5_France                               tcgtatccttg----caaacataccaacctgtaaactcgtccgactatccggg--cag-gctcgggg--------tgcg--ccccacccc-agc-ctcccaat-----tcagggggaaaccacgacac-----aacggggcctcctcctaataaaacaac-aaa-ccccggcgcttgatgcgtcaaggaaattgaaattgtt--agc--tgcactcctgcc-ggcccggatgcggtgctcgtgcagg-gt-tgac-acgacacattc--tacataaaatgactctcggcaacggatatctcggctctcgcatcgatgaagaacgtagcgaaatgcgatacttggtgtgaattgcagaatcccgtgaaccatcgagtctttgaacgcaagttgcgcccgaaaccattaggttgagggcacgtctgcctgggtgtcacacatcgttgccccaacgcc-aaacgcctcgtgcaatgcggctcgtggggtgaatgttggcctcccgcgagtccaggctctcggttggttgaaaattggg--tccatggtagggt-atgccatgatggatggtggttgagta--acgctcgagaccaatcgtgggaaactctatc-ttgcttgggctctag-taacctgtatgc---gtgc-------aacgacgctcacaa
Lotus_sanguineus_7521_Turkey                           tcgtatccttg----caagcaatccaacccgtaaactcgtctgactactcggg--cag-gcttgggg--------tgta--tcccaccgc-agc-ctcccaat-----ttagggggaaac-----cac-agtgattggggtctcctcctaat-acacaac-aaa-ccccggcgcttgatgcgtcaagg-aattgaaactgtt--agc--tgcactcttgtc-ggcccggatacggtgctcgcgcaggaga-tgcc-atgacacattc--aacataaaatgactctcggcaacggatatctcggctctcgcatcgatgaagaacgtagcgaaatgcgatacttggtgtgaattgcagaatcccgtgaaccatcgagtctttgaacgcaagttgcgcccgaaaccattaggttgagggcacgtctgcctgggtgtcacacatcgttgccccaacgcc-aaacgcctcgtgctgt-----gcgtggggtgaatgttggcctcccgcgagtccagactcacggttggttgaaaattggg--tccatggtagggt-atgccgtgatggatggtggttgagta--acgctcgagaccaatcatgggaaactctatctttgctatgccccaag-taacccgtatgc---gtgc-------aagcacgctcacaa
Lotus_sanguineus_940_Turkey                            tcgtatccttg----caagcaatccaacccgtaaactcgtctgactactcggg--cag-gcttgggg--------tgta--tcccaccgc-agc-ctcccaat-----ttagggggaaac-----cac-agtgattggggtctcctcctaat-acacaac-aaa-ccccggcgcttgatgcgtcaagg-aattgaaactgtt--agc--tgcactcttgtc-ggcccggatacggtgctcgcgcaggaga-tgcc-atgacacattc--aacataaaatgactctcggcaacggatatctcggctctcgcatcgatgaagaacgtagcgaaatgcgatacttggtgtgaattgcagaatcccgtgaaccatcgagtctttgaacgcaagttgcgcccgaaaccattaggttgagggcacgtctgcctgggtgtcacacatcgttgccccaacgcc-aaacgcctcgtgctgt-----gcgtggggtgaatgttggcctcccgcgagtccagactcacggttggttgaaaattggg--tccatggtagggt-atgccgtgatggatggtggttgagta--acgctcgagaccaatcatgggaaactctatctttgctatgccccaag-taacccgtatgc---gtgc-------aagcacgctcacaa
Lotus_spectabilis_SPEC                                 tcgtatccttg----c-aacaatccaacttgtaaactcgtttgactattcggg--ctt-gcttgggg--------tgta--tcccaccgc-agctttcccaat-----ttagggggaaac-----cac-----attggggtctcctcctaat-aaataac-aaa-ccccggcgcttgatgcgtcaagg-aattgaaattgtt--agt--tgcactcttgtc-ggcccggatacggtgcttgtgcaggagt-tgcc-atgacacattc--tacataaaatgactctcggcaacggatatctcggctctcgcatcgatgaagaacgtagcgaaatgcgatacttggtgtgaattgcagaatcccgtgaaccatcgagtctttgaacgcaagttgcgcccgaaaccattaggttgagggcacgtctgcctgggtgtcacgcatcgttgccccaatgcc-aaacgcctagtgcaatgtggcgtgtggggtgaatgttggcctcccgtgagctcaggctcacggttggttgaaaattggg--tccatggtagggt-atgccatgatggatggtggttgagta--acgctcgagaccaatcatgggaaactttatc-ttgcttgggctctat-taacccgtatgc---gtgt-------aaccacgctcacaa
Lotus_strictus_3845_Turkey                             tcgtatccttg----caaacaaaccaacctgcaaactcgtctgactattcggg--yag-gcttggggcggg----tgcg--tcccgccgc-agc-ctcccaat-----ttagggggaaac-----cacaacacaacggggtctcctcctaatacaataac-aaa-ccccggcgcttgatgcgtcaagg-aattgaaattgtt--agctgtgcactcctgcc-ggcccggagacggcgcccgcgcaggagc-tgcc-atgacgcattc--tacataaaatgactctcggcaacggatatctcggctctcgcatcgatgaagaacgtagcgaaatgcgatacttggtgtgaattgcagaatcccgtgaaccatcgagtctttgaacgcaagttgcgcccgaaaccattaggttgagggcacgtctgcctgggtgtcacacatcgtcgccccaacgcc-aaacgcctcgcgctgtgcggcgtgcygggtgaaagttggcctcccgtgagcccagcctcacggttggttgaaaattgggtctccatggtagggc-acgccatgatggatggtggttgagtg--acgctcgagaccaatcatgggaaactctatctttgcttgggccctag-taacccgtatgc---gtgc--------gccacgctcacaa
Lotus_strictus_413.923.Al1.2.3.4_Altai_Kazakhstan      tcgtatccttg----caagcaaaccaacccgcaaacccgtccgactattcggg--cag-gcctggggcgggcgcctgcg--tcccaccgc-agc-ctcccaat-----ttagggggaaac-----cacaacacaacggggtctcctcctgataaaataac-aaacccccggcgcttgacgcgtcaagg-aatcgaaattgtt--agc--cgcactcttgcc-ggtccgga-------------caggagc-cgcc-gcgacacattc--tacataaaatgactctcggcaacggatatctcggctctcgcatcgatgaagaacgtagcgaaatgcgatacttggtgtgaattgcagaatcccgtgaaccatcgagtctttgaacgcaagttgcgcccgaaaccattaggctgagggcacgtctgcctgggtgtcacacatcgttgccccaacgcc-aaacgcctcgtgctgtgcggcgtgcggggtgaaagttggcctcccgtgagcccagcctcacggttggttgaaaattgggtctccatggcagggc-acgccatgatggatggtggttgagtg--acgctcgagaccaatcatgggaaactctatc-ctgcttgggccctag-taacccgtatgc---gtgc--------accacgctcacaa
Lotus_strictus_7069.9327_Turkey                        tcgtatccttg----caaacaaaccaacctgcaaactcgtctgactattcggg--yag-gcttggggcggg----tgcg--tcccgccgc-agc-ctcccaat-----ttagggggaaac-----cacaacacaacggggtctcctcctaatacaataac-aaa-ccccggcgcttgatgcgtcaagg-aattgaaattgtt--agctgtgcactcctgcc-ggcccggagacggcgcccgcgcaggagc-tgcc-atgacgcattc--tacataaaatgactctcggcaacggatatctcggctctcgcatcgatgaagaacgtagcgaaatgcgatacttggtgtgaattgcagaatcccgtgaaccatcgagtctttgaacgcaagttgcgcccgaaaccattaggttgagggcacgtctgcctgggtgtcacacatcgtcgccccaacgcc-aaacgcctcgcgctgtgcggcgtgcggggtgaaagttggcctcccgtgagcccagcctcacggttggttgaaaattgggtctccatggtagggc-acgccatgatggatggtggttgagtg--acgctcgagaccaatcatgggaaactctatctttgcttgggccctag-taacccgtatgc---gtgc--------gccacgctcacaa
Lotus_strictus_7731_Turkey                             tcgtatccttg----caaacaaaccaacctgcaaactcgtctgactattcggg--cag-gcttggggcggg----tgcg--tcccgccgc-agc-ctcccaat-----ttagggggaaac-----cacaacacaacggggtctcctcctaatacaataac-aaa-ccccggcgcttgatgcgtcaagg-aattgaaattgtt--agctgtgcactcctgcc-ggcccggagacggcgcccgcgcaggagc-tgcc-atgacgcattc--tacataaaatgactctcggcaacggatatctcggctctcgcatcgatgaagaacgtagcgaaatgcgatacttggtgtgaattgcagaatcccgtgaaccatcgagtctttgaacgcaagttgcgcccgaaaccattaggttgagggcacgtctgcctgggtgtcacacatcgtcgccccaacgcc-aaacgcctcgcgctgtgcggcgtgcggggtgaaagttggcctcccgtgagcccagcctcacggttggttgaaaattgggtctccatggtagggc-acgccatgatggatggtggttgagtg--acgctcgagaccaatcatgggaaactctatctttgcttgggccctag-taacccgtatgc---gtgc--------gccacgctcacaa
Lotus_strictus_STR1.2.3.4.5.6.7_Bulgaria               tcgtatccttgcaaacaaacaaacaaacctgcaaactcgtctgactattcggg--cag-gcctgggccggg----cgcg--ccccgcccc-agc-ctcccaat-----ttagggggaagc-----cacaacacaacggggcctcctcctaataaaataac-aaa-ccccggcgcttgatgcgtcaagg-aattgaaattgtt--agc--tgcactcctgcc-ggcccggacacggcgcccgcgcaggagc-tgcc-gtgacgcattc--tacataaaatgactctcggcaacggatatctcggctctcgcatcgatgaagaacgtagcgaaatgcgatacttggtgtgaattgcagaatcccgtgaaccatcgagtctttgaacgcaagttgcgcccgaaaccactaggttgagggcacgcctgcctgggtgtcacgcaccgttgccccaacgcc-aaacgcctcgtgccgtccggcgtgtggggtgaaagttggcctcccgtgagcccagcctcacggttggttgaaaattgggtctccatggtagggc-acgccatgacggatggtggttgagtg--acgctcgagaccagtcatgggaaactctatc-ttgctccggccctag-taacccgtatgc---gtgc--------gccacgctcacaa
Lotus_subbiflorus_457                                  tcgtatccttg----caaacaatacaaccagcaaactcgtttgactatctggg--aag-gctcgagg--------tgta--acccaccgcttgc-caacccgt-----ttagggggaagc-----cac-----attgtggtctcctcctaat--aataac-aaa-ccccggcgcttgatgcgtcaagg-aactgaaattgtt--agt--cgcgctcttgtc-ggcccggatacggtgctcgtgcaggagc-tgcc-atgacacattc--tacataaaatgactctcggcaacggatatctcggctctcgcatcgatgaagaacgtagcgaaatgcgatacttggtgtgaattgcagaatcccgtgaaccatcgagtctttgaacgcaagttgcgcccgaagccattaggttgagggcacgtctgcctgggtgtcacacatcgttgccccaacgcc-aaacgcctcgagctgtgcggcgtgtggggcgaatgttggcctcccgcgagtccaggctcacggttggttgaaatttggg--tccgtggtagggt-atgccatgatggatggtggttgagta--acgctcgagaccgatcatgggaaaccctatc-ttgcttgggctctag-taacccgtatgc---gttgggaaataaacagcgctcacaa
Lotus_tetragonolobus_624                               tcgtatccttg----caaacaattcaactcgtaaactcgtttgactatttggg--cat-gcttgggg--------tgta--tcccacctc-gac-ttcccaat-----ttgggtggaaac-----cac-----actctggtctcctcctaat-aaataac-aaa-ccccggcgcttgatgcgtcaagg-aattgaaattgtt--agt--tgcactcttgtc-ggcccggatacggtgcttgtgcaagggt-tgcc-atgacacattc--tacataaaatgactctcggcaacggatatctcggctctcgcatcgatgaaraacgtagcgaaatgcgatacttggtgtgaattgcagaatcccgtgaaccatcgagtctttgaacgcaagttgcgcccgaaaccattaggttgagggcacgtctgcctgggtgtcacacatcgttgccccaacgcc-aaacgcctagtgctttgtggcgtttggggtgaatgttggcctcccgcgagttcaggctcacggttggttgaaaattggg--tccatggtgatgt-atgccatgatggatggtggctgagta--atgctcgagaccaatcatgggaaactttacc-tttcttgggctctat-tgacccgtatgc---gtgt-------gaccacgctcacaa
;

endblock;
begin assumptions;
options deftype=unord;
endblock;
