# Supplementary material for: Phylogenetic Placement and Phylogeography of Large-Flowered Lotus Species (Leguminosae) Formerly Classified in Dorycnium: Evidence of Pre-Pleistocene Differentiation of Western and Eastern Intraspecific Groups
Source: Plants (Basel). 2021 Jan 28;10(2):260. doi: 10.3390/plants10020260 (PMC7911919; doi:10.3390/plants10020260)
Supplement: Supplementary file 1 [file plants-10-00260-s001.zip › Data-set-S2.nex]

#NEXUS
[TITLE: No title ]

begin data;
dimensions ntax=95 nchar=1844;
format interleave datatype=DNA missing=N gap=-;

matrix
[mask                                              ***************************************----***************************************************************************************************************************************************************************************************************************************************************************************************************************************************************************************************************************************************************************************************************--*******-----*******-*******************-**********************************************************************************************************--------******************---*******************------***************************************************************************************************************-***********--************************************************************************************************---------******************************************---******************-----*****-***-------********************************************---***--------------------*************************-*********************************************************************************************************************************************--------------**********************************************************-***********************************************************************-************************t------********----------------***********--------***************************----***********************************----***********************************************************************************************************-----********************************************************************************************************************************************************]
Cytisopsis_pseudocytisus_007                       attagctgtggattctgacatccgccattttttctagta----ttagtatatagaaatcagaggtgctcttggctcgacatcgtttgttctattccactagaatccattgtttgggggatccctcggagaggatttgatgatgtaaatattacatgatggagctcgagttgattcatttttcaggggcaagtatctaaggttagtggagattaataagttagaataacttcgtaagtatacttttgatagagaaattgaaaggatccaattcgagcacggttcaaaagagtcaaaatttgtaggaattggtaaaacttttttgacaaaaagtgtatcctatgggaatcaaattcaccttttatttgtatgattcttttagataaagaaaaaatggtatgttgctgccattttttgaaacgattaaagatcccgaagtaatgtctaaacccaatgattcaaagaaaagctaaatgattctggaacaagtaaataccattttcaaattgtctcaccaattctagtcgactgaagaaaaaaaagaagttc-----taaaaaa-gacgggcaagaaagggggg-cagagaccgctcaataaatgaaatacctaatttgtttttatttgagttagttgaaagttatccaatttgaggtatgaggttgcaagtacgaagagttattctttttttttt-------ctgaaaaaaaaaaa---gaataaaatatcgaaaccc------tagtctaattgatttgataattttattgatctatttgacatcataattttatacataaagataattttcaattttagcgagccgtacgaggagaaaacttcttatacgttt-ttagggggggg--tgtcttgttcatctatatctatcccagacacgaggattttcagtcctctgctctaccagctgagctatcccgaccattcttgacgaatcatcttca---------gtttataaaattccttaagtctatgtcaactaaatataaaaa---------------------------tagt-aat-------aatgattatgtattgttaat------cattcatatagaaaaaaa---tta--------------------gtaattagtttagagaataaaaaga-tccttttggggatagagggacttgaaccctcacgatttttaaagtcgacggattttcctcttactcaaaatttcattagtgtcgtattgacatgtagaatgggactctatctttattctcgtttgattagttcttttcaaa--------------agatctatcagaactacgatggagtgaatgatttgatcaatgaatattctattttttc-ttcaactttgaattttattttcttaacatccatcatttgagatggaaatattcacaaatcgaataaatatt-agagtcttcgttaatcaattgaaat------actatttt----------------aatacatatac--------gtattgaaacatatacaca--tatata----tctgttttttctcctcgatcctttctcgaactcta----attttgatagattttgatagaatagatttctacctagaaaagaaatgtatcgtcaactccgtttgttagaacagcttccattgagtctctgcacctatccttttttt-------cgtcgctctcttaagtgaactttcccttgttttcgtaaagcgggatttggctcaggattgcccattatgaattccagggtttctctgaatttgaaagttttcacttgttaagtttccataccaaggctcaatccaattaagtccgtagcg
Hammatolobium_kremerianum_643                      attagctgtggattctgacatccgccattttttctagta----ttagtatatagaaatcagaggtgctcttggctcgacatcgtttgttctattccactagaatccattgtttgggggatccctcggagaggatttgatgatgtaaatagtacacgatggagctcgagttgattcatttttcgggggcaagtatctaaggttagtggagattaataagttagaataacttcgtaagtatacttttgatagagaaattgaaaggatccaattcgagcacggttcaaaagagtcaaaatttgtaggaattggtaaaacttttttgacaaaaagtgtatcctatgggaataaaattcaccttttatttgtatgattcttttagatcaagaaaaaatggtatgttgctgccattttttgaaacgattaaagatcccgaagtaatgtctaaacccaatgattcaagaaaaagctaaatgattctggaacaagtaaataccattttcaaattgtctcaccaattctagtcgattgaagaaaaaaaataagttc-----taaaaaa-gacgggcaagaaaaggggg-cagagaccgctcaataaatgaaatacctaatttgttttcatttgagttagttgaaagttatccaatttggggtatgaggttgcaagtacgaagagttattctttttttttt-------tagaaaaaaaaaaa---gaataaaataccgaaaccc------tagtctaattgatttgataattttattgatctatttgacatcataattttatacataaagataattttcaattttagcgagccgtacgaggagaaaacttcttatacgttt-ctagggggggg--tgtgttgttcatctatatctatcccagacacgaggattttcagtcctctgctctaccagctgagctatcccgaccattcttgacgaatcatcttca---------gtttataaaattccttaagtctatgtcaactaaataaaaaaa---ggactttgaaaatactca-----atagt-aat-------aatgattatgtattgttaat------cattcatatagaaaaaaaaaatta--------------------gtaattagtttaaagaataaaaagg-tccttttggggatagagggacttgaaccctcacgatttttaaagtcgacggattttcctcttactcaaaatttcattagtgtcgtattgacatgtagaatgggactctatctttattctcgtttgattagttcttttcaaa--------------agatctatcagaactacgatggagtgaatgatttgatcaatgaatattctattttttc-ttcaactttaaattttattttcttaacatccatcatttgagatggaaatattcacaaatcgaataaatatt-aaagtcttcgttaatcaattgaaat------acttttttaatttt----------aatacatatat--------gtattgaaacatatacaca--tatatatatatctattttttctcctcgatcctttctcgaactcta----attttgatagattttgatagaatagatttctacctagaaaagaaacgtatcgtcaactccgtttgttagaacagcttccattgagtctctgcacctatccttttttt-------cgtcgctttcttaacggaactttcccttgttttcgtaaagcaggatttggctcaggattgcccattgtgaattccagggtttctctgaatttgaaagttttcacttgttaagtttccataccaaggctcaatccaattaagtccgtagcg
Tripodion_tetraphyllum_625                         attagctgtggattctgacatccgccattttttctagtatatattagtatatagaaatcagaagtgctcttggctcgacatcgtttgttctattctactagaatcctttgttttggggattccttggagaggatttgatgatgtaaatagtacatgatggagctcgagttgattcatttttcaggggcaagtatctaaggttagtggagattaataagttagaataacttcgtaagtatacttttgatagagaatttgaaaggatcaaattcgagcacggttcaaaagagtcaaaatttgtaggaattggtaaaacttttttgaccaaaagtgtatcctatgggaataagattcaccttttatttatatgattcttttagataaagaaaaaatggtatgttgctgccattttttgaaacgattaaagatcccgaagtaatgtctaaacccaatgattcaaagaaaagctaaatgattctggaacaagtaaataccattttcaaattgtctcaccaattctagtcgactgaagaaaaaaaataggttc-----taaaaaa-gacgggcaagaaaaggggg-cagagaccgctcagtaaatgaaataccctatttgttttcatttgagttagttgaaagttatccaatttgaggtatggggttgcaagtacgaagagtttttttttttttttt--------ggaaaaaaaaaaa---gaataaaataccgaaaccc------tagtctaattgatttgataattttatggatctattngacatcataattttatacataaacataattttcaattttagcgagccgtacgaggataaaacttcttatacgttt-cta-ggggggg--tgtgttgttcatctatatctatcccagacacgaggattttcagtcctctgctctaccagctgagctatcccgaccattcttgacgaatcatcttca---------gtttataaaattacttaagtctatgtcaactaaaaaaaaa-----ggactttgtaaatactca-----ata-------------aatgattatctattgttaat------cattcatatagaaaaaaa---tga--------------------gtaattaatttagagaataaagggggtccttttggggatagagggacttgaaccctcacgatttttaaagtcgacggattttcctcttactcaaaatttcattagtgtcgtattgacatgtagaatgggactctatctttattctcgtttgattagttcttttcaaa--------------agatctatcagaactacgacggagtgaatgatttgatcaatgaatattctattttttc-ttcaactttgaattttattttcttaacatccatcatttgagatggaaatattcacaaatcgaataaatagt-agagtcttcgttaatcaattgaaat------actattttaattt-----------------------------------------------------------------------ctcctcgatcctttctcgaactcta----attttgataga----------atagatttctacccagaaaagaaatgtatcgtcaactccgtttgttagaacagcttccattgagtctctgcacctatcctttttttt------cgtcgctttcttaacagagcttccccttgtttttgtaaagcaggatttggctcaggattgcccattgtgaattccagggtttctctgaatttgaaagttttcacttgttaagtttccataccaaggctcaatccaattaagtccgtagcg
Lotus_aegaeus_427                                  attagctgtggattctgacatccgccattttttctagta----ttagtatatagaaatcagaggtgctcttggctcgacatcgtttgttctattccactagaatccattgtttgggggatccctcggagagggtttgatgatgtaaatagtacatgatggagctcgagttgattcatttttcaggggcaagtatctaaggttagtggatattaataagttagaacaacttcgtaagtaaacttttgatagagaaattgaaaggatccaattcgagcacggttcaaaagagtcaaaatttgtgggaattggtaaaacttttttgaccaaaagtgtatcctatgggaatcaaattcaccttttatttgtatgattcttttagataaagaaaaaatggtatgttgctgccattttttgaaacgattaaagatcccgaaggaatgtctaaacccaatgattcaaggaaaagctaaatgattctggaacaagtaaataccattttcaaattgtctcaccaattctagtcgactgaagaaaaaaa-taggttc-----taaaaaa-gacgggcaagaaaaggggg-cagagaccgctcaataaatgaaatacccaatttgttttcatttgagttagttgaaagttatccaatttgaggtatgaggttgcaagtacgaagagttattcttttt--------ctttctgaaaaaaaaaaa---gaataaaataccgaaaccc------tatactaattgatttgataattttatggatctattttacatcataattttatacataaacataattttcaattttagcgagccgtacgaggataaaacttcttatacgttt-cta-ggggggg--tgtgttgttcatctatatctatcccagacacgaggattttcagtcctctgctctaccagctgagctatcccgaccattcttgacgaatcatcttca---------gtttataaaattacttaagtctatgtcaactaaataaaaaaa---ggactttggaaaaactca-----atagt-agt-------aatgattatgtattgttaat------cattcatatagaaaaaaa---tta--------------------gtaattagtttagagaataaaaagg-tccttttggggatagagggacttgaaccctcacgatttttaaagtcgacggattttcctcttactcaaaatttcattagtgtcgtattgacatgtagaatgggactctatctttattctcgtttgattagttcttttcaaa--------------agatctatcagaactacgatggagtgagtgatttgatcaatgaatattctattttttc-ttcaactttgaatttgattttcttaacaccgatcatttgagatgcaaatattcacaaatcgaataaatatt-agagtcttcattaatcaattgaaat------actatttt----------------catacatatat--------gtattaaaacatatacacaaatatata----tctcttttttctcctcgatcctttctcgaactcta----attttgatagattttgatagaataggtttatacctagaaaagaaatgtatcgtcaactccgtttgttagaacagcttccattgagtctctgcacctatccttttttt-----ctcgtcgctttcttaactgaactttcccttgttttcgtaaagcaggatttggctcaggattgcccattgtgaattccagggtttctctgaatttgaaagttttcacttgttaagtttccataccaaggctcaatccaattaagtccgtagcg
Lotus_angustissimus_472                            attagctgtggattctgatatccgccattttttctagta----ttagtatatagaaatcagaggtgctcttggctcgacatcgtttgttctattccactagaatccattgtttgggggatccctcggagaggatttgatgatgtaaatagtacatgatggagctcgagttgattcatttttcaggggcaagtatctaaggttagtggagattaataagttagaataacttcgtaagtaaacttttgatagagaaattgaaaggatccaattcgagcacggttcaaaagagtcaaaatttgtaggaattggttaaacttttttgaccaaaagtgtatcctatagtaataaaattcaccttttatttttatgattcttttagataaagaaaaaatggtatgttgctgccattttttgaaacgattaaagatcccgaagtaatgtctaaacccaatgattcaaggaaaagctaaatgattctggaacaagtaaataccattttcaaattgtctcaccaattctagtcgactgaagaaaaaaa-taggttc-----taaaaaa-gacgggcaagaaaaggggg-cagagaccgctcaataaatgaaatacctaatttgttttcatttgagttagttgaaagttatccaatttgaggtatgaggttgcaagtacgaagagttattctttttttttt---ctttctgaaaaaaaaaa----gaataaaataccgaaaccc------tagtctaattgatttgataattttattgatctattttacatcataattttttacataaacataattttcaattttagcgagccgtacgaggagaaaacttcttatacgttt-ctagggggggg--tgtgttgttcatctatatctatcccagacacgaggattttcagtcctctgctctaccagctgagctatcccgaccattcttgacgaatcatcttca---------gtttataaaatgacttaagtctatgtcaactaaataaaaaaaa--ggactttggaaaaactca-----atagt-agt-------aatgattttgtattgttaatcatcatcattcatatagaaaaaaa---tta--------------------gtaattagtttagagaataaaaagg-tccttttggggatagagggacttgaaccctcacgatttttaaagtcgacggattttcctcttactcaaaatttcattagtgtcgtattgacatgtagaatgggactctatctttattctcgtttaattagttcttttcaaa--------------agatctatcagaactacgatggagtgagtgatttgatcaatgaatattctattttttc-ttcaactttgaatttgattttcttaacatcgatcatttgagatgcaaatattcacaaatcgaataaatatg-agagtcttcgttaatcaattgaaat------actatttt----------------aatacatatat----atatgtattgaaacatatacacaaatatata----tctgttttttctcctcgatcctttctcgaactcta----attttgatagattttgatagaatagatttctacctagaaaagaaatttatcgtcaactccgtttgttagaacagcttccattgagtctctgcacctatccctttttt-----ctcgtcgctttcttaactgaactttcccttgttttcgtaaagcaggatttggctcaggattgcccattgtgaattccagggtttctctgaatttgaaagttttcacttgttaagtttccataccaaggctcaatccaattaagtccgtagcg
Lotus_axilliflorus_4796_Turkey                     attagctgtggattctgatatccgccattttttctagta----ttagtatatagaaatcggaggtgctcttggctcgacatcgtttgttctattccactagaatccattgtttttgggatccctcggagaggat--------gtaaatagtacatgatggagctcga-----ttcatttttcaggggcaagtatctaaggttagtggagattaataagttagaataacttcgtaagtaaatttttgatagagaaattgaaaggatccaattcgagcacggttcaaaagagtcaaaatttgtaggaattggtaaaatttttttgaccaaaagtgtatcctatggtaataaaattcaccttttatttttatgattcttttagataaagaaaaaatggtatgttgctgccattttttgaaacgattaaagatcccgaagtaatgtctaaacccaatgattcaaggaaaagctaaatgattctggaacaagtaaataccattttcaaattgtctcaccaattctagtcgactgaagaaaaaaa-taggttcggttctaaaaaa-gacgggcaagaaaaggggg-cagagaccgctcaataaatgaaatacctaatttgttttcatttgagttagttgaaagttatccaatttgaggtatgaggtagcaagtacgaagagttattctttttttttt---ctttctgaaaaaaaaaaa---gaataaaataccgaaaccc------tagtctaattgatttgataatttt-ttgatctattttacatcataattttatacataaacataattttcaattttagcgagccgtacgaggagaaaacttcttatacgttt-ctagggggggg--tgtgttgttcatctatatctatcccannnnnnnnnnnnnnnnnnnnnnnnnnctaccagctgagctatcccgaccattcttgacgaatcatcttca---------gtttataaaatgacttaagtctatgtcaactaaataaaaaaa---ggactttggaaaaactca-----atagt-agttagtagtaatgattatgtattgttaatcatcatcattcatatagaaaaaaaa--tta--------------------gtaattagtttagagaataaaaagg-tccttttggggatagagggacttgaaccctcacgatttttaaagtcgacggattttcctcttactcaaaatttcattagtgtcgtattgacatgtagaatgggactctatctttattctcgtttgattagttcttttcaaa--------------agatctatcagaactacgatggagtgagtgatttgatcaatgaatattctattttttc-ttcaactttgaatttgattttcttaacatcgatcatttgagatgcaaatattcacaaatcgaataaatatt-agagtcttcgttaatcaattgaaattgaaatactatttt----------------aatacatatat--------gtattgaaacatatacacaaatatata----tctgttttttctcctcgatcctttctcgaactcta----attttgataga----------atagatttctacctagaaaagaaatttatcgtcaactccgtttgttagaacagcttccattgagtctctgcacctatccctttttt-----ctcgtccctttcttaactgaactttcccttgttttcgtaaagcaggatttggctcaggattgcccattgtgaattccagggtttctctgaatttgaaagttttcacttgttaagtttccataccaaggnnnnnnnnnnnnnnnnnnnnnnnn
Lotus_axilliflorus_5089_Turkey                     attagctgtggattctgatatccgccattttttctagta----ttagtatatagaaatcggaggtgctcttggctcgacatcgtttgttctattccactagaatccattgtttttgggatccctcggagaggat--------gtaaatagtacatgatggagctcga-----ttcatttttcaggggcaagtatctaaggttagtggagattaataagttagaataacttcgtaagtaaatttttgatagagaaattgaaaggatccaattcgagcacggttcaaaagagtcaaaatttgtaggaattggtaaaatttttttgaccaaaagtgtatcctatggtaataaaattcaccttttatttttatgattcttttagataaagaaaaaatggtatgttgctgccattttttgaaacgattaaagatcccgaagtaatgtctaaacccaatgattcaaggaaaagctaaatgattctggaacaagtaaataccattttcaaattgtctcaccaattctagtcgactgaagaaaaaaa-taggttcggttctaaaaaa-gacgggcaagaaaaggggg-cagagaccgctcaataaatgaaatacctaatttgttttcatttgagttagttgaaagttatccaatttgaggtatgaggtagcaagtacgaagagttattctttttttttt---ctttctgaaaaaaaaaaa---gaataaaataccgaaaccc------tagtctaattgatttgataatttt-ttgatctattttacatcataattttatacataaacataattttcaattttagcgagccgtacgaggagaaaacttcttatacgttt-ctagggggggg--tgtgttgnnnnnnnnnnnnnnnnnnnnnnnnnnnnnnnnnnnnncctntgnnctaccagctgagctatcccgaccattcttgacgaatcatcttca---------gtttataaaatgacttaagtctatgtcaactaaataaaaaaa---ggactttggaaaaactca-----atagt-agttagtagtaatgattatgtattgttaatcatcatcattcatatagaaaaaaaa--tta--------------------gtaattagtttagagaataaaaagg-tccttttggggatagagggacttgaaccctcacgatttttaaagtcgacggattttcctcttactcaaaatttcattagtgtcgtattgacatgtagaatgggactctatctttattctcgtttgattagttcttttcaaa--------------agatctatcagaactacgatggagtgagtgatttgatcaatgaatattctattttttc-ttcaactttgaatttgattttcttaacatcgatcatttgagatgcaaatattcacaaatcgaataaatatt-agagtcttcgttaatcaattgaaattgaaatactatttt----------------aatacatatat--------gtattgaaacatatacacaaatatata----tctgttttttctcctcgatcctttctcgaactcta----attttgataga----------atagatttctacctagaaaagaaatttatcgtcaactccgtttgttagaacagcttccattgagtctctgcacctatccctttttt-----ctcgtccctttcttaactgaactttcccttgttttcgtaaagcaggatttggctcaggattgcccattgtgaattccagggtttctctgaatttgaaagttttcacttgttaagtttccataccaaggctcaatccaannnnnnnnnnnnnn
Lotus_axilliflorus_941_Turkey                      attagctgtggattctgatatccgccattttttctagta----ttagtatatagaaatcggaggtgctcttggctcgacatcgtttgttctattccactagaatccattgtttttgggatccctcggagaggat--------gtaaatagtacatgatggagctcga-----ttcatttttcaggggcaagtatctaaggttagtggagattaataagttagaataacttcgtaagtaaatttttgatagagaaattgaaaggatccaattcgagcacggttcaaaagagtcaaaatttgtaggaattggtaaaatttttttgaccaaaagtgtatcctatggtaataaaattcaccttttatttttatgattcttttagataaagaaaaaatggtatgttgctgccattttttgaaacgattaaagatcccgaagtaatgtctaaacccaatgattcaaggaaaagctaaatgattctggaacaagtaaataccattttcaaattgtctcaccaattctagtcgactgaagaaaaaaa-taggttcggttctaaaaaa-gacgggcaagaaaaggggg-cagagaccgctcaataaatgaaatacctaatttgttttcatttgagttagttgaaagttatccaatttgaggtatgaggtagcaagtacgaagagttattctttttttttt---ctttctgaaaaaaaaaaa---gaataaaataccgaaaccc------tagtctaattgatttgataatttt-ttgatctattttacatcataattttatacataaacataattttcaattttagcgagccgtacgaggagaaaacttcttatacgttt-ctagggggggg--tgtgttgttcatctatatctatcccagacacgaggattttcagtcctctgctctaccagctgagctatcccgaccattcttgacgaatcatcttca---------gtttataaaatgacttaagtctatgtcaactaaataaaaaaa---ggactttggaaaaactca-----atagt-agttagtagtaatgattatgtattgttaatcatcatcattcatatagaaaaaaaa--tta--------------------gtaattagtttagagaataaaaagg-tccttttggggatagagggacttgaaccctcacgatttttaaagtcgacggattttcctcttactcaaaatttcattagtgtcgtattgacatgtagaatgggactctatctttattctcgtttgattagttcttttcaaa--------------agatctatcagaactacgatggagtgagtgatttgatcaatgaatattctattttttc-ttcaactttgaatttgattttcttaacatcgatcatttgagatgcaaatattcacaaatcgaataaatatt-agagtcttcgttaatcaattgaaattgaaatactatttt----------------aatacatatat--------gtattgaaacatatacacaaatatata----tctattttttctcctcgatcctttctcgaactcta----attttgataga----------atggatttctacctagaaaagaaatttatcgtcaactccgtttgttagaacagcttccattgagtctctgcacctatccctttttt-----ctcgtccctttcttaactgaactttcccttgttttcgtaaagcaggatttggctcaggattgcccattgtgaattccagggtttctctgaatttgaaagttttcacttgttaagtttccataccaaggctcaatccaattaagtccgtannn
Lotus_broussonettii_021                            attagctgtggattctgacatccgccattttttctagta----ttagtctatagaaatcagagatgctcttggctcgacatcgtttgttctattccactagaatccattgtttgggggatccctcggagaggatttgatgatgtaaatagtacatgatggagctcgagttgattcatttttcaggggcaagtatctaaggttagtggatattaataagttagaataacttcgtaagtaaacttttgatagagaaattgaaaggatccaattcgagcacggttcaaaagagtcaaaatttgtgggaattggtcaaacttttttgaccaaaagtgtatcctatgggaataaaattcaccttttatttgtatgattcttttagataaagaaaaaatggtatgttgctgcca-tttttgaaacgattaaagatcccgaagtaatgtctaaacccaatgattcaaggaaaagctaaatgattctggaacaagtaaataccattttcaaattgtctcaccaattttagtcgactgaagaaaaaaa-taggttc-----taaaaaa-gacgggcaagaaaaggggg-cagagaccgctcaataaatgaaatacccaatttgttttcatttgagttagttgaaagttatccaatttgaggtatgaggttgcaagtacgaagagttattcttttt--------ctttctgaaaaaaaaaaa---gaataaaataccgaaaccc------ta-tctaattgatttgataattttatggatctattttacatcataattttatacataaacataattttcaattttagcgagccgtacgaggataaaacttcttatacgttt-cta--gggggg--tgtgttgttcatctatatctatcccagacacgaggattttcagtcctctgctctaccagctgagctatcccgaccattcttgacgaatcatcttca---------gtttctaaaattacttaagtctatgtcaactaaatcaaaaaa---ggactttggaaaaactca-----atagt-agt-------aatgattatgtattgttaat------cattcatatagaaaaaaaa--tta--------------------gtaattagtttagagaataaaaagg-tccttttggggatagagggacttgaaccctcacgattttgaaagtcgacggattttcctcttactcaaaatttcattagtgtcgtattgacatgtagaatgggactctatctttattctcgtttgattagttcttttcaaa--------------agatctatcagaactacgatggagtgagtgatttgatcaattaatattctattttttc-ttcaactttgaatttgattttcttaacatcgatcatttgagatgcaaatattcacaaatcgaataaatatt-agagtcttcattaatcaattgaaat------actatttt----------------catacatatat--------gtattgaaacatatacacaaatatata----tctcttttttctcctcgatcctttctcgaactcta----attttgatagattttgatagaatagatttctacctagaaaagaaatgtatcgtcaactccgtttgttagaacagcttccattgagtctctgcacctatcctttttttt----ctcgtcgctttcttaactgaactttcccttgttttcgtaaagcaggatttggctcaggattgcccattgtgaattccagggtttctctgaatttgaaagttttcacttgttaagtttccataccaaggctcaatccaattaagtccgtagcg
Lotus_conimbricensis_485                           nnnnnnnnnnnnnnnnnnnnnnnnnnnnnnnnnnnnnnn----nnnnnnnnnnnnnnnnnnnnnnnnnnnnnnntcgacatcgtttgttctattccactagaatccattgtttgggggatccctcggagaggatttgatgatgtaaatagtacatgatggagctcgagttgattcatttttcaggggcaagtatctaaggttagtggagattaataagttagaataacttcgtaagtaaacttttgatagagaaattgaaaggatccaattcgagcacggttcaaaagagtcaaaattggtaggaattgataaaacttttttgaccaaaagtgtatcctgtggtaatcaaattcaccttttacttttctgattcttttagatcaagaaaaaatggtatgttgctgccattttttgaaacgattaaagatcccgaagtaatgtctaaacccaatgattcaaggaaaagctaaatgattctggaacaagtaaataccattttcaaattgtctcaccaa------tcgactgaagaaaaaaa-taggttc-----taaaaaa-gacgggcaagaaaagtggg-cagagaccgctcaataaatgaaatacctaatttgttttcatttgagttagttgaaagttatccaatttgaggtatgaggttgcaagtacgaagagttattctttttttttt---ctttctgaaaaaaaaa-----gaataaactaccgaaaccc------tagtctaattgatttgataattttattgatctattttacatcataattttatacataaacataattttcaattttagcgagccgtacgaggagaaaacttcttatacgttt-ctannnnnnnn--nnnnnnnnnnnnnnnnnnnnnnnnnngacacgaggattttcagtcctctgctctaccagctgagctatcccgaccattcttgacgaatcatcttca---------gtttataaaatgacttaagtctatgtcaactaaataaaaaaa---ggactttggaaaaactca-----atagt-agt-------aatgattatgtattgttaat------cattcatatagaaaaaaa---tta--------------------gtaattagtttagagaataaaaaga-tccttttggggatagagggacttgaaccctcatgatttttaaagtcgacggattttcctcttactcaaaatttcattagtgtcgtattgacatgtagaatgggactctatctttattctcgtttgattagttcttttcaaatagttcttttcaaaagatctatcagaactacgatggagtgagtgatttgatcaatgaatattctattttttc-ttcaactttgaatttgattttcttaacatcgatcatttgagatgcaaatattcacaaatcgaataaatatt-agagtcttcgttaatcaattgaaat------actatttt-atttt----------aatacatatat------atatattgaaacatatacacaaatatata----tctgttttttctcctcgatcctttctcgaactcta----attttgatagattttgatagaatagatttctacctagaaaagaaatttatcgtcaactccgtttgttagaacagcttccattgagtctctgcacctatccctttttt-----ctcgtcgctttcttaactgaactttcccttgttttcgtaaagcaggatttggctcaggattgcccattgtgaattccagggtttctctgaatttgaaagttttcacttgttaagtttccataccaaggctcaatccaattaagtccgtagcg
Lotus_corniculatus_L7                              nnnnnctgtggattctgatatccgccattttttctagta----ttagtatatagaaatcagaggtgctcttggctcgacatcgtttgttctattccactagaatccattgtttgggggatccctcggagaggatttgatgatgtaaatagtacatgatggagctcgagttgattcatttttcaggggcaagtatctaaggttagtggagattaataagttagaataacttcgtaagtaaacttttgatagagaaattgaaaggatccaattcgagcacggttcaaaagagtcaaaatttgtaggaattgataaaacttttttgaccaaaagtgtatcctgtggtaatcaaattcaccttttatttttatgattcttttagataaagaaaaaatggtatgttgctgccattttttgaaacgattaaagatcccgaagtaatgtctaaacccaatgattcaaggaaaagctaaatgattctggaacaagtaaataccattttcaaattgtctcaccaattctagtcgactgaagaaaaaaaataggttc-----taaaaaa-gacgggcaagaaaagtggg-cagagaccgctcaataaatgaaatacccaatttgttttcatttgagttagttgaaagttatccaatttgaggtatgaggttgcaagtacgaagagttattcttttttttt----ctttctgaaaaaaaaaaa---gaataaactaccgaaaccc------tagtctaattgatttgataattttattgatctattttacatcataattttctacataaacataattttcaattttagcgagccgtacgaggagaaaacttcttatacgttt-ctagggggggg--tgtgttgttcatctatatctatcccanncacgaggattttcagtcctctgctctaccagctgagctatcccgaccattcttgacgaatcatcttca---------gtttataaaatgacttaagtctttgtcaactaaataaaaaag---ggactttggaaaaactca-----atagt-agt-------aatgattatgtattgttaat------cattcatatagaaaaaaa---tta--------------------gtaattagtttagagaataaaaaga-tccttttggggatagagggacttgaaccctcacgatttttaaagtcgacggattttcctcttactcaaaatttcattagtgtcgtattgacatgtagaatgggactctatctttattctcgtttgattagttcttttcaaatagttcttttcaaaagatctatcagaactacgatggagtgaatgatttgatcaatgaatattctattttttc-ttcaaccttgaattttattttcttaacatcgatcatttgagatgcaaatattcacaaatcgaataaatatt-agagtcttcgttaatcaattgaaat------actatttt----------------aatacatatat----gtatgtattgaaacatatacacaaatatata----tctgttttttctcctcgatcctttctcgaactcta----attttgataga----------atagatttctatctagaaaagaaatttatcgtcaactccgtttgttagaacagcttccattgagtctctgcacctatccattttt------ctcgtcgctttcttaactgaactttcccttgttttcgtaaagcaggatttggctcaggattgcccatcgtgaattccagggtttctctgaatttgaaagttttcacttgttaagtttccataccaaggctcaatccaattaagtccgtagcg
Lotus_discolor_444                                 attagctgtggattctgacatccgccattttttctagta----ttagtatatagaaatcagaggtgctcttggctcgacatcgtttgttctattccactagaatccattgtttttgggatccctcggagagggtttgatgatgtaaatagtacatgatggagctcgagttgattcatttttcaggggcaagtatctaaggttagtggatattaataagttagaataacttcgtaagtaaacttttgatagagaaattgaaaggatccaattcgagcacgattcaaaagagtcaaaatttgtgggaattggtaaaacttttttgaccaaaagtgtatcctatgggaataaaattcaccttttatttgtatgattcttttagataaagaaaaaatggtatgttgctgccattttttgaaacgattaaagatcccgaagtaatgtctaaacccaatgattcaaggaaaagctaaatgattctggaacaagtaaataccattttcaaattgtctcaccaattctagtcgactgaagaaaaaaa-taggttc-----taaaaaa-gacgggcaagaaaaggggg-cagagaccgctcaataaatgaaatacccaatttgttttcatttgagttagttgaaagttatccaatttgaggtatgaggttgcaagtacgaagagttattcttttt--------ctttctgaaaaaaaaaaa---gaataaaataccgaaaccc------ta-tctaattgatttgataattttatggatctattttacatcataattttatacataaacataattttcaattttagcgagccgtacgaggataaaacttcttatacgttt-ctagggggggg--tgtgttgttcatctatatctatcccagacacgaggattttcagtcctctgctctaccagctgagctatcccgaccattcttgacgaatcatcttca---------gtttataaaattacttaagtctatgtcaactaaataaaaaaa---ggactttggaaaaactca-----atagt-agt-------aatgattatgtattgttaat------cattcatatagaaaaaa----tta--------------------gtaattagtttagagaataaaaagg-tccttttggggatagagggacttgaaccctcacgattttaaaagtcgacggattttcctcttactcaaaatttcattagtgtcgtattgacatgtagaatgggactctatctttattctcgtttgatttgttcttttcaaa--------------agatctatcagaactacgatggagtgagtgatttgatcaatgaatattctattttttc-ttcaactttgaatttgattttcttaacatcgatcatttgagatgcaaatattcacaaatcgaataaatatt-agagtcttcgttaatcaattgaaat------actatttt----------------catacatatac--atatatgtattgaaacatatacacaaatatata----tctcttttttctcctcgatcctttctcgaactcta----attttgatagattttgatagaatagatttctacctagaaaataaatgtatcgtcaactccgtttgttagaacagcttccattgagtctctgcacctatccttttttt-----ctcgtcgctttcttaactgaactttcccttgttttcgtaaagcaggatttggctcaggattgcccattgtgaattccagggtttctctgaatttgaaagttttcacttgttaagtttccataccaaggctcaatccaattaagtccgtagcg
Lotus_dorycnium_D3_Spain                           attagctgtggattctgatatccgccattttttctagta----ttagtatatagaaattagaggtgctcttggctcgacatcgtttgttctattccactagaatccattgtttggggtatccctcggagaggatttgatgatgtaaatagtacatgatggagctcgagttgattcatttttcaggggcaagtatctaaggttagtggagattaataagttagaataacttcgtaagtaaacttttgatagagaaattgaaaggatccaattcgagcacggttcaaaagagtcaaaatttgtaggaattggtaaaacttttttgaccaaaagtgtatcctatggtaatcaaattcactttttatttttatgattcttttagataaagaaaaaatggtatgttgctgccattttttgaaacgattaaagatcccgaagtaatgtctaaacccaatgattcaaggaaaagctaaatgattctggaacaagtaaataccattttcaaattgtctcaccaattctagtcgactgaaaaaaaaa--taggttc-----taaaaaa-gacgggcaagaaaaggggg-cagagaccgctcaataaaagaaatacctaatttgttttcatttgagttagttgaaagttatccaatttgaggtatgaggttgcaagtacgaagagttattctttttttttt---cattctgaaaaaaaaaaa---gaataaaataccgaaaccc------tagtctaattgatttgataattttattgatctattttacatcataattttatacataaacataattttcaattttagcgagccgtacgaggagaaaacttcttatacgttt-ctagggggggg--tgtgttgttcatatatatctatcccagacacgaggattttcagtcctctgctctaccagctgagctatcccgaccattcttgacgaatcatcttca---------gtttataaaatgacttaagtctatgtcaactaaataaaaaaaaaaggactttggaaaaactca-----atagt-agt-------aatgattatgtattgttaatcatcatcattcatatagaaaaaaa---tta--------------------gtaattagtttagagaataaaaagg-tccttttggggatagagggacttgaaccctcacgatttttaaagtcgacggattttcctcttactcaaaatttcattagtgtcgtattgacatgtagaatgggactctatctttattctcgtttgattagttcttttcaaa--------------agatctatcagaactacgatggagtgagtgatttgatcaatgaatattctattttttc-ttcaactttgaatttgattttcttaacatcgatcatttgagatgcaaatattcacaaatcgaataaatatt-agagtcttcgttaatcaattgaaat------actatttt----------------catacatatat--------gtattgaaacatatacacaaatagata----tctgttttttctcctcgatcctatctcgaactcta----attttgatagattttgatagaatagatttctacctagaaaagaaatttatcgtcaactccgtttgttagaacagcttccattgagtctctgcacctatccctttttt-----ctcgtcgctttcttaactgaactttcccttgttttcgtaaagcaggatttggctcaggattgcccattgtgaattccagggtttctctgaatttgaaagttttcacttgttaagtttccataccaaggctcaatccaattaagtccgtagcg
Lotus_dorycnium_ssp_gracile_D8_France              attagctgtggattctgatatccgccattttttctagta----ttagtatatagaaattagaggtgctcttggctcgacatcgtttgttctattccactagaatccattgtttggggtatccctcggagaggatttgatgatgtaaatagtacatgatggagctcgagttgattcatttttcaggggcaagtatctaaggttagtggagattaataagttagaataacttcgtaagtaaacttttgatagagaaattgaaaggatccaattcgagcacggttcaaaagagtcaaaatttgtaggaattggtaaaacttttttgaccaaaagtgtatcctatggtaatcaaattcactttttatttttatgattcttttagataaagaaaaaatggtatgttgctgccattttttgaaacgattaaagatcccgaagtaatgtctaaacccaatgattcaaggaaaagctaaatgattctggaacaagtaaataccattttcaaattgtctcaccaattctagtcgactgaaaaaaaaa--taggttc-----taaaaaa-gacgggcaagaaaaggggg-cagagaccgctcaataaaagaaatacctaatttgttttcatttgagttagttgaaagttatccaatttgaggtatgaggttgcaagtacgaagagttattctttttttt-----cattctgaaaaaaaaaaa---gaataaaataccgaaaccc------tagtctaattgatttgataattttattgatctattttacatcataattttatacataaacataattttcaattttagcgagccgtacgaggagaaaacttcttatacgttt-ctagggggggg--tgtgttgttcatatatatctatcccagacacgaggattttcagtcctctgctctaccagctgagctatcccgactattcttgacgaatcatcttca---------gtttataaaatgacttaagtctatgtcaactaaataaaaaaaa--ggactttggaaaaactca-----atagt-agt-------aatgattatgtattgttaatcatcatcattcatatagaaaaaaa---tta--------------------gtaattagtttagagaataaaaagg-tccttttggggatagagggacttgaaccctcacgatttttaaagtcgacggattttcctcttactcaaaatttcattagtgtcgtattgacatgtagaatgggactctatctttattctcgtttgattagttcttttcaaa--------------agatctatcagaactacgatggagtgagtgatttgatcaatgaatattctattttttc-ttcaactttgaatttgattttcttaacatcgatcatttgagatgcaaatattcacaaatcgaataaatatt-agagtcttcgttaatcaattgaaat------actatttt----------------catacatatat--------gtattgaaacatatacacaaatagata----tctgttttttctcctcgatcctatctcgaactcta----attttgatagattttgatagaatagatttctacctagaaaagaaatttatcgtcaactccgtttgttagaacagcttccattgagtctctgcacctatccctttttt-----ctcgtcgctttcttaactgaactttcccttgttttcgtaaagcaggatttggctcaggattgcccattgtgaattccagggtttctctgaatttgaaagttttcacttgttaagtttccataccaaggctcaatccaattaagtccgtagcg
Lotus_dorycnium_ssp_suffruticosum_D7_France        attagctgtggattctgatatccgccattttttctagta----ttagtatatagaaatcagaggtgctcttggctcgacatcgtttgttctattccactagaatccattgtttggggtatccctcggagaggatttgatgatgtaaatagtacatgatggagctcgagttgattcatttttcaggggcaagtatctaaggttagtggagattaataaattagaataacttcgtaagtaaacttttgatagagaaattgaaaggatccaattcgagcacggttcaaaagagtcaaaatttgtaggaatttgtaaaacttttttgaccaaaagtgtatcctatggtaatcaaattcactttttatttttatgattcttttagataaagaaaaaatggtatgttgctgccattttttgaaacgattaaagatcccgaagtaatgtctaaacccaatgattcaaggaaaagctaaatgattctggaacaagtaaataccattttcaaattgtctcaccaattctagtcgactgaaaaaaaaa--taggttc-----taaaaaa-gacgggcaagaaaaggggg-cagagaccgctcaataaaagaaataccaaatttgttttcatttgagttagttgaaagttatccaatttgaggtatgaggttgcaagtacgaagagttattctttttttttt---cattctgaaaacaaaaaa---gaataaaataccgaaaccc------tagtctaattgatttgataattttattgatctattttacatcataattttatacataaacataattttcaattttagcgagccgtacgaggagaaaacttcttatacgttt-cta-ggggggg--tgtgttgttcatatatatctatcccagacacgaggattttcagtcctctgctctaccagctgagctatcccgaccattcttgacgaatcatcttca---------gtttataaaatgacttaagtctatgtcaactaaataaaaaaaaa-ggactttggaaaaactca-----atagt-agt-------aatgattatgtattgttaatcatcatcattcatatagaaaaaaaa--tta--------------------gtaattagtttagagaataaaaagg-tccttttggggatagagggacttgaaccctcacgattttaaaagtcgacggattttcctcttactcaaaatttcattagtgtcgtattgacatgtagaatgggactctatctttattctcgtttgattagttcttttcaaa--------------agatctatcagaactacgatggagtgagtgatttgatcaatgaatattctattttttc-ttcaactttgaatttgattttcttaacatcgatcatttgagatgcaaatattcacaaatcgaataaatatt-agagtcttcgttaatcaattgaaat------actatttt----------------catacatatat--------gtattgaaacatatacacaaatagata----tctgttttttctcctccatcctttatcgaactcta----attttgatagattttgatagaatagatttctacctagaaaagaaatttatcgtcaactccgtttgttagaacagcttccattgagtctctgcacctatccctttttt-----ctcgtcgcttttttaactgaactttcccttgttttcgtaaagcaggatttggctcaggattgcccattgtgaattccagggtttctctgaatttgaaagttttcacttgttaagtttccataccaaggctcaatccaattaagtccgtagcg
Lotus_dorycnium_ssp_transmontanum_D2_Portugal      attagctgtggattctgatatccgccattttttctagta----ttagtatatagaaatcagaggtgctcttggctcgacatcgtttgttctattccactagaatccattgtttttggtatccctcggagaggatttgatgatgtaaatagtacatgatggagctcgagttgattcatttttcaggggcaagtatctaaggttagtggagattaataagttagaataacttcgtaagtaaacttttgatagagaaattgaaaggatccaattcgagcacggttcaaaagagtcaaaatttgtaggaattggtaaaacttttttgaccaaaagtgtatcctatggtaatcaaattcactttttatttttatgattcttttagataaagaaaaaatggtatgttgctgccattttttgaaacgattaaagatcccgaagtaatgtctaaacccaatgattcaaggaaaagctaaatgattctggaacaagtaaataccattttcaaattgtctcactaattctagtcgactgaaaaaaaaaa-taggttc-----taaaaaa-gacgggcaagaaaaggggg-cagagaccgctcaataaaagaaatacctaatttgttttcatttgagttagttgaaagttatccaatttgaggtatgaggttgcaagtacgaagagttattcttttttttt----cattctgaaaacaaaaaa---gaataaaataccgaaaccc------tagtctaattgatttgataattttattgatctattttacatcataattttatacataaacataattttcaattttagcgagccgtacgaggagaaaacttcttatacgttt-ctagggggggg--tgtgttgttcatatatatctatcccagacacgaggattttcagtcctctgctctaccagctgagctatcccgaccattcttgacgaatcatcttca---------gtttataaaatgacttaagtctatgtcaactaaataaaaaaaaa-ggactttggaaaaactca-----atagt-agt-------aatgattatgtattgttaatcatcatcattcatatagaaaaaaa---tta--------------------gtaattagtttagagaataaaaagg-tccttttggggatagagggacttgaaccctcacgatttttaaagtcgacggattttcctcttactcaaaatttcattagtgtcgtattgacatgtagaatgggactctatctttattctcgtttgattagttcttttcaaa--------------agatctatcagaactacgatggagtgagtgatttgatcaatgaatattctattttttc-ttcaactttgaatttgattttcttaacatcgatcatttgagatgcaaatattcacaaatcgaataaatatg-agagtcttcattaatcaattgaaat------actatttt----------------catacatatat--------gtattgaaacatatacacaaatagata----tctgttttttctcctccatcctttctcgaactcta----attttgatagattttgatagaatagatttctacctagaaaagaaatttatcgtcaactccgtttgttagaacagcttccattgagtctctgcacctatcccttttttt----ctcgtcgctttcttaactgaactttcccttgttttcgtaaagcaggatttggctcaggattgcccattgtgaattccagggtttctctgaatttgaaagttttcacttgttaagtttccataccaaggctcaatccaattaagtccgtagcg
Lotus_edulis_623                                   attagctgtggattctgacatccgccattttttctagta----ttagtatatagaaatcagaggtgctcttggctcgacatcgtttgttctattccactagaatccattgtttgggggatccctcggagagggtttgatgatgtaaatagtacatgatggagctcgagttgattcatttttcaggggcaagtatctaaggttagtggatattaataagttagaataacttcgtaagtaaacttttgatagagaaattgaaaggatccaattcgagcatggttcaaaagagtcaaaattggtgggaattggtaaaacttttttgaccaaaagtgtatcctatgggaataaaattcaccttttatttgtatgattcttttagataaagaaaaaatggtatgttgctgccattttttgaaacgattaaagatcccgaagtaatgtctaaacccaatgattcaaggaaaagctaaatgattctggaacaagtaaataccattttcaaattgtctcaccaattctagtcgactgaagaaaaaaa-taggttc-----taaaaaa-gatgggcaagaaaaggggg-cagagaccgctcaataaatgaaatacccaatttgttttcatttgagttagttgaaagttatccaatttgaggtatgaggttgcaagtacgaagagttattcttttt--------ctttctgaaaaaaaaaa----gaataaaataccgaaaccc------ta-tctaattgatttgataattttatggatctattttacatcataattttatacataaacataattttcaattttagcgagccgtacgaggataaaacttcttatacgttt-ctagggggggg--tgtgttgttcatctatatctatcccagacacgaggattttcagtcctctgctctaccagctgagctatcccgaccattcttgacgaatcatcttcatcatcttcagtttataaaattacttaagtctatgtcaactaaataaaaaaa---ggactttggaaaaactca-----atagt-agt-------aatgattatgtattgttaat------cattcatatagaaaaaaa---tgg--------------------gtaattagtttagagaataaaaagg-tccttttggggatagagggacttgaaccctcacgatttttaaagtcgacggattttcctcttactcaaaatttcattagtgtcgtattgacatgtagaatgggactctatctttattctcgtttgattagttcttttcaaa--------------agatctatcagaactacgatggagtgggtgatttgatcaatgaatattctattttttc-ttcaactttgaatttgattttcttaacatcgatcatttgagatgcaaatattcacaaatcgaataaatatt-agagtcttcgttaatcaattgaaat------actatttt----------------catacatatat--------gtattgaaacatatacacaaatagata----tctcttttttctcctcgatcctttctcgaactcta----attttgatagattttgatagaatagatttctacctagaaaagaaatgtatcgtcaactccgtttgttagaacagcttccattgagtctctgcacctatccttttttt-----ctcgtcgctttcttaactgaactttcccttgttttcgtaaagcaggatttggctcaggattgcccattgtgaattccagggtttctctgaatttgaaagttttcacttgttaagtttccataccaaggctcaatccaattaagtccgtagcg
Lotus_eriophthalmus_ERIO                           attagctgtggattctgacatccgccattttttctagta----ttagtatatagaaatcagagatgctcttggctcgacatcgtttgttctattccactagaatccattgtttgggggatccctcggagaggatttgatgatgtaaatagtacatgatggagctcgagttgattcatttttcaggggcaagtatctaaggttagtggatattaataagttagaataacttcgtaagtaaacttttgatagagaaattgaaaggatccaattcgagcacggttcaaaagagtcaaaatttgtgggaattggtcaaacttttttgaccaaaagtgtatcctatgggaataaaattcaccttttatttgtatgattcttttagataaagaaaaaatggtatgttgctgcca-tttttgaaacgattaaagatcccgaagtaatgtctaaacccaatgattcaaggaaaagctaaatgattctggaacaagtaaataccattttcaaattgtctcaccaattttagtcgactgaagaaaaaaa-taggttc-----taaaaaa-gacgggcaagaaaaggggggcagagaccgctcaataaatgaaatacccaatttgttttcatttgagttagttgaaagttatccaatttgaggtatgaggttgcaagtacgaagagttattcttttt--------ctttctgaaaaaaaaaaa---gaataaaataccgaaaccc------ta-tctaattgatttgataattttatggatctattttacatcataattttatacataaacataattttcaattttagcgagccgtacgaggataaaacttcttatacgttt-cta-ggggggg---gtgttgttcatctatatctatcccagacacgaggattttcagtcctctgctctaccagctgagctatcccgaccattcttgacgaatcatcttca---------gtttcgaaaattacttaagtctatgtcaactaaatcaaaaaa---ggactttggaaaaactca-----atagt-agt-------aatgattatgtattgttaat------cattcatatagaaaaaaaa--tta--------------------gtaattagtttagagaataaaaagg-tccttttggggatagagggacttgaaccctcacgattttaaaagtcgacggattttcctcttactcaaaatttcattagtgtcgtattgacatgtagaatgggactctatctttattctcgtttgattagttcttttcaaa--------------agatctatcagaactacgatggagtgagtgatttgatcaattaatattctattttttc-ttcaactttgaatttgattttcttaacatcgatcatttgagatgcaaatattcacaaatcgaataaatatt-agagtcttcattaatcaattgaaat------actatttt----------------catacatatat--------gtattgaaacatatacacaaatatatatatatatcttttttctcctcgatcctttctcgaactcta----attttgatagattttgatagaatagatttctacctagaaaagaaatgtatcgtcaactccgtttgttagaacagcttccattgagtctctgcacctatcctttttttttt--ctcgtcgctttcttaactgaactttcccttgttttcgtaaagcaggatttggctcaggattgcccattgtgaattccagggtttctctgaatttgaaagttttcacttgttaagtttccataccaaggctcaatccaattaagtccgtagcg
Lotus_eriosolen_414                                attagctgtggattctgacatccgccattttttctagta----ttagtatatagaaatcagaggtgctcttggctcgacatcgtttgttctattccactagaatccattgtttgggggatccctcggagaggttttgatgatgtaaatagtacatgatggagctcgagttgattcatttttcaggggcaagtatctaaggttagtggatattaataagttagaataacttcgtaagtaaacttttgatagagaaatggaaaggatccaattcgagcacggttcaaaagagtcaaaattagtgggaattggtaaaacttttttggccaaaagtgtatcctatgggaataaaattcaccttttatttgtatgattcttttagataaagaaaaaatggtatgttgctgccattttttgaaacgattaaagatcccgaagtaatgtctaaacccaatgattcaaggaaaagctaaatgattctggaacaagtaaataccattttcaaattgtctcaccaattctagtcgactgaagaaaaaga-taggttc-----taaaaaa-gacgggcaagaaaaggggg-cagagaccgctcaataaaataaatacccaatttgttttcatttgagttagttgaaagttatccaatttgaggtatgaggttgcaagtacgaagagttattcttttt--------ctttctgaaaaaaaaaaa---gaataaaataccaaaaccc------ta-tctaattgatttgataattttatggatctattttacatcataattttatacataaacataattttcaattttagcgagccgtacgaggataaaacttcttatacgttt-ctagggggggg--tgtgttgttcatctatatctatcccagacacgaggattttcagtcctctgctctaccagctgagctatcccgaccattcttgacgaatcatcttca---------gtttataaaattacttaagtctatgtcaactaaataaaaaaa---ggactttggaaaaactca-----atagt-agt-------aatgattatgtattgttaat------cattcatatagaaaaaaa---tga--------------------gtaattagtttagagaataaaaagg-tccttttggggatagagggacttgaaccctcacgattttaaaagtcgacggattttcctcttactcaaaatttcattagtgtcgtattgacatgtagaatgggactctatctttattctcgtttgattacttcttttcaaa--------------agatctatcagaactacgatggagtgagtgatttgatcaatgaatattctattttttc-ttcaaccttgaatttgcttttcttaacatcgatcatttgagatgcaaatattcacaaatcgaataaatatt-agagtcttcgttaatcaattgaaat------actatttt----------------catacatatat--------gtattgaaacatatacacaaatatata----tatcttttttttcctcaatcctttctcgaactcta----attttgatagattttgatagaatagatttctacctagaaaagaaatgtatcgtcaactccgtttgttagaacagcttccgttgagtctctgcacctatccttttttttt---ctcgtcgctttcttaactgaactttcccttgttttcgtaaagcaggatttggctcaggattgcccattgtgaattccagggtttctctgaatttgaaagttttcacttgttaagtttccataccaaggctcaatccaattaagtccgtagcg
Lotus_fulgurans_937                                attagctgtggattctgatatccgccattttttctagta----ttagtatatagaaattagaggtgctcttggctcgacatcgtttgttctattccactagaatccattgtttggggtatccctcggagaggatttgatgatgtaaatagtacatgatggagctcgagttgattcatttttcaggggcaagtatctaaggttagtggagattaataagttagaataacttcgtaagtaaacttttgatagagaaattgaaaggatccaattcgagcacggttcaaaagagtcaaaatttgtaggaattggtaaaacttttttgaccaaaagtgtatcctatggtaatcaaattcactttttatttttatgattcttttagataaagaaaaaatggtatgttgctgccattttttgaaacgattaaagatcccgaagtaatgtctaaacccaatgattcaaggaaaagctaaatgattctggaacaagtaaataccattttcaaattgtctcaccaattctagtcgactgaaaaaaaaaaataggttc-----taaaaaa-gacgggcaagaaaaggggg-cagagaccgctcaataaaagaaatacctaatttgttttcatttgagttagttgaaagttatccaatttgaggtatgaggttgcaagtacgaagagttattctttttttttt---cattctgaaaaaaaaaaa---gaataaaataccgaaaccc------tagtctaattgatttgataattttattgatctattttacatcataattttatacataaacataattttcaattttagcgagccgtacgaggagaaaacttcttatacgttt-ctagggggggg--tgtgttgttcatatatatctatcccagacacgaggattttcagtcctctgctctaccagctgagctatcccgactattcttgacgaatcatcttca---------gtttataaaatgacttaagtctatgtcaactaaataaaaaaaa--ggactttggaaaaactca-----atagt-agt-------aatgattatgtattgttaatcatcatcattcatatagaaaaaaa---ttagtaattagtttagagaattagtaattagtttagagaataaaaagg-tccttttggggatagagggacttgaaccctcacgatttttaaagtcgacggattttcctcttactcaaaatttcattagtgtcgtattgacatgtagaatgggactctatctttattctcgtttgattagttcttttcaaa--------------agatctatcagaactacgatggagtgagtgatttgatcaatgaatattctattttttc-ttcaactttgaatttgattttcttaacatcgatcatttgagatgcaaatattcacaaatcgaataaatatt-agagtcttcgttaatcaattgaaat------actatttt----------------catacatatat--------gtattgaaacatatacacaaatagata----tcggttttttctcctcgatcctatctcgaactcta----attttgatagattttgatagaatagatttctac---------------------aactccgtttgttagaacagcttccattgagtctctgcacctatccctttttt-----ctcgtcgctttcttaactgaactttcccttgttttcgtaaagcaggatttggctcaggattgcccattgtgaattccagggtttctctgaatttgaaagttttcacttgttaagtttccataccaaggctcaatccaattaagtccgtagcg
Lotus_germanicus_D1_Slovenia                       attagctgtggattctgatatccgccattttttctagta----ttagtatatagaaatcagaggtgctcttggctcgacatcgtttgttctattccactagaatccattgtttggggtatccctcggagaggatttgatgatgtaaatagtacatgatggagctcgagttgattcatttttcaggggcaagtatctaaggttagtggagattaataagttagaataacttcgtaagtaaacttttgatagagaaattgaaaggatccaattcgagcacggttcaaaagagtcaaaatttgtaggaattggtaaaacttttttgaccaaaagtgtatcctatggtaatcaaattcactttttatttttatgattcttttagataaagaaaaaatggtatgttgctgccattttttgaaacgattaaagatcccgaagtaatgtctaaacccaatgattcaaggaaaagctaaatgattctggaacaagtaaataccattttcaaattgtctcaccaattctagtcgactgaaaaaaaaaa-taggttc-----taaaaaa-gacgggcaagaaaaggggg-cagagaccgctcaataaaagaaatacctaatttgttttcatttgagttagttgaaagttatccaatttgaggtatgaggttgcaagtacgaagagttattctttttttttt---cattctgaaaacaaaaaa---gaataaaataccgaaaccc------tagtctaattgatttgataattttattgatctattttacatcataattttatacataaacataattttcaattttagcgagccgtacgaggagaaaacttcttatacgttt-ctagggggggg--tgtgttgttcatatatatctatcccagacacgaggattttcagtcctctgctctaccagctgagctatcccgaccattcttgacgaatcatcttca---------gtttataaaatgacttaagtctatgtcaactaaataaaaaaaa--ggactttggaaaaactca-----atagt-agt-------aatgattatgtattgttaatcatcatcattcatatagaaaaaaaa--tta--------------------gtaattagtttagagaataaaaagg-tccttttggggatagagggacttgaaccctcacgatttttaaagtcgacggattttcctcttactcaaaatttcattagtgtcgtattgacatgtagaatgggactctatctttattctcgtttgattagttcttttcgaa--------------agatctatcagaactacgatggagtgagtgatttgatcaatgaatattctattttttc-ttcaactttgaatttgattttcttaacatcgatcatttgagatgcaaatattcacaaatcgaataaatatt-agagtcttcgttaatcaattgaaat------actatttt----------------catacatatat--------gtattgaaacatatacacaaatagata----tctgttttttctcctccatcctttctcgaactcta----attttgatagattttgatagaatagatttctacctagaaaagaaatttatcgtcaactccgtttgttagaacagcttccattgagtctctgcacctatccctttttt-----ctcgtcgctttcttaactgaactttcccttgttttcgtaaagcaggatttggctcaggattgcccattgtgaattccagggtttctctgaatttgaaagttttcacttgttaagtttccataccaaggctcaatccaattaagtccgtagcg
Lotus_germanicus_D4.D5_Germany_Montenegro          attagctgtggattctgatatccgccattttttctagta----ttagtatatagaaatcagaggtgctcttggctcgacatcgtttgttctattccactagaatccattgtttggggtatccctcggagaggatttgatgatgtaaatagtacatgatggagctcgagttgattcatttttcaggggcaagtatctaaggttagtggagattaataagttagaataacttcgtaagtaaacttttgatagagaaattgaaaggatccaattcgagcacggttcaaaagagtcaaaatttgtaggaattggtaaaacttttttgaccaaaagtgtatcctatggtaatcaaattcactttttatttttatgattcttttagataaagaaaaaatggtatgttgctgccattttttgaaacgattaaagatcccgaagtaatgtctaaacccaatgattcaaggaaaagctaaatgattctggaacaagtaaataccattttcaaattgtctcaccaattctagtcgactgaaaaaaaaaaataggttc-----taaaaaa-gacgggcaagaaaaggggg-cagagaccgctcaataaaagaaatacctaatttgttttcatttgagttagttgaaagttatccaatttgaggtatgaggttgcaagtacgaagagttattctttttttttt---cattctgaaaacaaaaaa---gaataaaataccgaaaccc------tagtctaattgatttgataattttattgatctattttacatcataattttatacataaacataattttcaattttagcgagccgtacgaggagaaaacttcttatacgttt-ctagggggggg--tgtgttgttcatatatatctatcccagacacgaggattttcagtcctctgctctaccagctgagctatcccgaccattcttgacgaatcatcttca---------gtttataaaatgacttaagtctatgtcaactaaataaaaaaaa--ggactttggaaaaactca-----atagt-agt-------aatgattatgtattgttaatcatcatcattcatatagaaaaaaaa--tta--------------------gtaattagtttagagaataaaaagg-tccttttggggatagagggacttgaaccctcacgatttttaaagtcgacggattttcctcttactcaaaatttcattagtgtcgtattgacatgtagaatgggactctatctttattctcgtttgattagttcttttcgaa--------------agatctatcagaactacgatggagtgagtgatttgatcaatgaatattctattttttc-ttcaactttgaatttgattttcttaacatcgatcatttgagatgcaaatattcacaaatcgaataaatatt-agagtcttcgttaatcaattgaaat------actatttt----------------catacatatat--------gtattgaaacatatacacaaatagata----tctgttttttctcctccatcctttctcgaactcta----attttgatagattttgatagaatagatttctacctagaaaagaaatttatcgtcaactccgtttgttagaacagcttccattgagtctctgcacctatccctttttt-----ctcgtcgctttcttaactgaactttcccttgttttcgtaaagcaggatttggctcaggattgcccattgtgaattccagggtttctctgaatttgaaagttttcacttgttaagtttccataccaaggctcaatccaattaagtccgtagcg
Lotus_glinoides_461                                attagctgtggattctgacatccgccattttttctagta----ttagtatatagaaatcagaggtgctcttggctcgacatcgtttgttctattccactagaatccattgtttgggggatccctcggaggggatttgatgatgtaaatagtacatgatggagctcgagttgattcatttttcaggggcaagtatctaaggttagtggatattaataagttagaataacttcgtaagtaaacttttgatagagaaattgaaaggatccaattcgagcacggttcaaaagagtcaaaatttgtgggaattggtaaaacttttttgaccaaaagtgtattctatgggaataaaattcaccttttatttgtatgattcttttagataaagaaaaaatggtatgttgctgccattttttgaaacgattaaagatcccgaagtaatgtctaaacccaatgattcaaggaaaagctaaatgattctggaacaagtaaataccattttcaaattgtctcaccaattctagtcgactgaagaaaaaaa-taggttc-----taaaaaa-gacgggcaagaaaaggggg-cagagaccgctcaataaatgaaatacccaatttgttttcatttgagttagttgaaagttatccaatttgaggtatgaggttgcaagtacgaagagttattctttttttttt---ctttctgaaaaaaaaaa----gaataaaataccgaaaccc------ta-t----ttgatttgataattttatggatctattttacatcataattttatacataaacataattttcaattttagcgagccgtacgaggataaaacttcttatacgttt-ctaggggggggg--gtgttgttcatctatatctatcccagacacgaggattttcagtcctctgctctaccagctgagctatcccgaccattcttgacgaatcatcttca---------gtttataaaattacttaagtctatgtcaactaaataaaaaaa---ggacttttgaaaaactca-----atagt-agt-------aatgattatgtattgttaat------cattcatatagaaaaaaa---tga--------------------gtaattagtttagagaataaaaagg-tccttttggggatagagggacttgaaccctcacgatttttaaagtcgacggattttcctcttactcaaaatttcattagtgtcgtattgacatgtagaatgggactctatctttattctcgtttgattagttcttctcaaa--------------agatctatcagaactacgatggagtgagtgatttgatcaatgaatattctattttttc-ttcaactttgaatttgattttcttaacatcgatcatttgagatgcaaatattcacaaatcgaataaatatt-agagtcttcgttaatcaattgaaat------actatttt----------------catacatatat--------gtattgaaacatatacacaaatatata----tctcttttttctcctcgatcctttctcgaactcta----attttgatagattttgatagaatagatttctacctagaaaagaaatgtatcgtcaactccgtttgttagaacagcttccattgagtctctgcacctatcctttttttttt--ctcgtcgctttcttaactgaactttcccttgttttcgtaaagcaggatttggctcaggattgcccattgtgaattccagggtttctctgaatttgaaagttttcacttgttaagtttccataccaaggctcaatccaattaagtccgtagcg
Lotus_graecus_2459_Turkey                          attagctgtggattctgatatccgccattttttctagta----ttagtatatagaaatcggaggtgctcttggctcgacatcgtttgttctattccactagaatccattgtttgggggatccctcggagaggat--------gtaaatagtacatgatggagctcgagttgattcatttttcaggggcaagtatctaaggttagtggagattaataagttagaataacttcgtaagtaaatttttgatagagaaattgaaaggatccaattcgagcacggttcaaaagagtcaaaatttgt------tggtaaaatttttttgaccaaaagtgtatcctatggtaataaaattcaccttttatttttatgattcttttagataaagaaaaaatggtatgttgctgccattttttgaaacgattaaagatcccgaagtaatgtctaaacccaatgattcaaggaaaagctaaatgattctggaacaagtaaataccattttcaaattgtctcaccaattctagtcgactgaagaaaaaaa-taggttcggttctaaaaaa-gacgggcaagaaaaggggg-cagagaccgctcaataaatgaaatacctaatttgttttcatttgagttagttgaaagttatccaatttgaggtatgaggttgcaagtacgaagagttattcttttttttttt--ctttctgaaaaaaaaaaaa--gaataaaataccgaaaccc------tagtctaattgatttgataatttt-ttgatctattttacatcataattttatacataaacataattttcaattttagcgagccgtacgaggagaaaacttcttatacgttt-ctagggggggg--tgtgttgttcatctatatctatcccagacacgaggattttcagtcctctgctctaccagctgagctatcccgaccattcttgacgaatcatcttca---------gtttataaaatgacttaagtctatgtcaactaaataaaaaaa---ggactttggaaaaactca-----atagt-agttagtagtaatgattatgtattgttaatcatcatcattcatatagaaaaaaaa--tta--------------------gtaattagtttagagaataaaaagg-tccttttggggatagagggacttgaaccctcacgatttttaaagtcgacggattttcctcttactcaaaatttcattagtgtcgtattgacatgtagaatgggactctatctttattctcgtttgattagttcttttcaaa--------------agatctatcagaactacgatggagtgagtgatttgatcaatgaatattctattttttc-ttcaactttgaatttgattttcttaacatcgatcatttgagatgcaaatattcacaaatcgaataaatatt-agagtcttcgttaatcaattgaaattgaaatactatttt----------------aatacatatat--------gtattgaaacatatacacaaatatata----tctgttttttctcctcgatcctttctcgaactcta----attttgataga----------atagatttctacctagaaaagaaatttatcgtcaactccgtttgttagaacagcttccattgagtctctgcacctatccctttttt-----ctcgtccctttcttaactgaactttcccttgttttcgtaaagcaggatttggctcaggattgcccattgtgaattccagggtttctctgaatttgaaagttttcacttgttaagtttccataccaaggctcaatccaattaagtccgtagcg
Lotus_graecus_2504_Turkey                          attagctgtggattctgatatccgccattttttctagta----ttagtatatagaaatcggaggtgctcttggctcgacatcgtttgttctattccactagaatccattgtttgggggatccctcggagaggat--------gtaaatagtacatgatggagctcgagttgattcatttttcaggggcaagtatctaaggttagtggagattaataagttagaataacttcgtaagtaaatttttgatagagaaattgaaaggatccaattcgagcacggttcaaaagagtcaaaatttgtaggaattggtaaaatttttttgaccaaaagtgtatcctatggtaataaaattcaccttttatttttatgattcttttagataaagaaaaaatggtatgttgctgccattttttgaaacgattaaagatcccgaagtaatgtctaaacccaatgattcaaggaaaagctaaatgattctggaacaagtaaataccattttcaaattgtctcaccaattctagtcgactgaagaaaaaaa-taggttcggttctaaaaaa-gacgggcaagaaaaggggg-cagagaccgctcaataaatgaaatacctaatttgttttcatttgagttagttgaaagttatccaatttgaggtatgaggttgcaagtacgaagagttattctttttttttttt-ctttctgaaaaaaaaaa----gaataaaataccgaaaccc------tagtctaattgatttgataatttt-ttgatctattttacatcataattttatacataaacataattttcaattttcgcgagccgtacgaggagaaaacttcttatacgttt-ctagggggggg--tgtgttgttcatctatatctatcccagacacgaggattttcagtcctctgctctaccagctgagctatcccgaccattcttgacgaatcatcttca---------gtttataaaatgacttaagtctatgtcaactaaataaaaaaa---ggactttggaaaaactca-----atagt-agttagtagtaatgattatgtattgttaatcatcatcattcatatagaaaaaaaa--tta--------------------gtaattagtttagagaataaaaagg-tccttttggggatagagggacttgaaccctcacgatttttaaagtcgacggattttcctcttactcaaaatttcattagtgtcgtattgacatgtagaatgggactctatctttattctcgtttgattagttcttttcaaa--------------agatctatcagaactacgatggagtgagtgatttgatcaatgaatattctattttttc-ttcaactttgaatttgattttcttaacatcgatcatttgagatgcaaatattcacaaatcgaataaatatt-agagtcttcgttaatcaattgaaattgaaatactatttt----------------aatacatatat--------gtattgaaacatatacacaaatatata----tctgttttttctcctcgatcctttctcgaactcta----attttgataga----------atagatttctacctagaaaagaaatttatcgtcaactccgtttgttagaacagcttccattgagtctctgcacctatccctttttt-----ctcgtccctttcttaactgaactttcccttgttttcgtaaagcaggatttggctcaggattgcccattgtgaattccagggtttctctgaatttgaaagttttcacttgttaagtttccataccaaggctcaatccaattaagtccgtagcg
Lotus_graecus_Ab1_Abkhasia                         attagctgtggattctgatatccgccattttttctagta----ttagtatatagaaatcggaggtgctcttggctcgacatcgtttgttctattccactagaatccattgtttgggggatccctcggagaggat--------gtaaatagtacatgatggagctcgagttgattcatttttcaggggcaagtatctaaggttagtggagattaataagttagaataacttcgtaagtaaatttttgatagagaaattgaaaggatccaattcgagcacggttcaaaagagtcaaaatttgtaggaattggtaaaatttttttgaccaaaagtgtatcctatggtaataaaattcaccttttatttttatgattcttttagataaagaaaaaatggtatgttgctgccattttttgaaacgattaaagatcccgaagtaatgtctaaacccaatgattcaaggaaaagctaaatgattctggaacaagtaaataccattttcaaattgtctcaccaattctagtcgactgaagaaaaaa--taggttcggttctaaaaaa-gacgggcaagaaaaggggg-cagagaccgctcaataaatgaaatacctaatttgttttcatttgagttagttgaaagttatccaatttgaggtatgaggttgcaagtacgaagagttattctttttttttt---cnttctgaaaaaaaaaaa---gaataaaataccgaaaccc------tagtctaattgatttgataatttt-ttgatctattttacatcataattttatacataaacataattttcaattttagcgagccgtacgaggagaaaacttcttatacgttt-ctagggggggg--tgtgttgttcatctatatctatcccagacacgaggattttcagtcctctgctctaccagctgagctatcccgaccattcttgacgaatcatcttca---------gtttataaaatgacttaagtctatgtcaactaaataaaaaaaa--ggactttggaaaaactca-----atagt-agttagtagtaatgattatgtattgttaatcatcatcattcatatagaaaaaaa---tta--------------------gtaattagtttagagaataaaaagg-tccttttggggatagagggacttgaaccctcacgatttttaaagtcgacggattttcctcttactcaaaatttcattagtgtcgtattgacatgtagaatgggactctatctttattctcgtttgattagttcttttcaaa--------------agatctatcagaactacgatggagtgagtgatttgatcaatgaatattctattttttc-ttcaactttgaatttgattttcttaacatcgatcatttgagatgcaaatattcacaaatcgaataaatatt-agagtcttcgttaatcaattgaaattgaaatactatttt----------------aatacatatat--------gtattgaaacatatacacaaatatata----tctgttttttctcctcgatcctttctcgaactcta----attttgataga----------atagatttctacctagaaaagaaatttatcgtcaactccgtttgttagaacagcttccattgagtctctgcacctatccctttttt-----ctcgtccctttcttaactgaactttcccttgttttcgtaaagcaggatttggctcaggattgcccattgtgaattccagggtttctctgaatttgaaagttttcacttgttaagtttccataccaaggctcaatccaattaagtccgtagcg
Lotus_graecus_Ab3_Abkhasia                         attagctgtggattctgatatccgccattttttctagta----ttagtatatagaaatcggaggtgctcttggctcgacatcgtttgttctattccactagaatccattgtttgggggatccctcggagaggat--------gtaaatagtacatgatggagctcgagttgattcatttttcaggggcaagtatctaaggttagtggagattaataagttagaataacttcgtaagtaaatttttgatagagaaattgaaaggatccaattcgagcacggttcaaaagagtcaaaatttgtaggaattggtaaaatttttttgaccaaaagtgtatcctatggtaataaaattcaccttttatttttatgattcttttagataaagaaaaaatggtatgttgctgccattttttgaaacgattaaagatcccgaagtaatgtctaaacccaatgattcaaggaaaagctaaatgattctggaacaagtaaataccattttcaaattgtctcaccaattctagtcgactgaagaaaaaaa-taggttcggttctaaaaaa-gacgggcaagaaaaggggg-cagagaccgctcaataaatgaaatacctaatttgttttcatttgagttagttgaaagttatccaatttgaggtatgaggttgcaagtacgaagagttattctttttttttt---cnttctgaaaaaaaaaaa---gaataaaataccgaaaccc------tagtctaattgatttgataatttt-ttgatctattttacatcataattttatacataaacataattttcaattttagcgagccgtacgaggagaaaacttcttatacgttt-ctagggggggg--tgtgttgttcatctatatctatcccagacacgaggattttcagtcctctgctctaccagctgagctatcccgaccattcttgacgaatcatcttca---------gtttataaaatgacttaagtctatgtcaactaaataaaaaaaa--ggactttggaaaaactca-----atagt-agttagtagtaatgattatgtattgttaatcatcatcattcatatagaaaaaaa---tta--------------------gtaattagtttagagaataaaaagg-tccttttggggatagagggacttgaaccctcacgatttttaaagtcgacggattttcctcttactcaaaatttcattagtgtcgtattgacatgtagaatgggactctatctttattctcgtttgattagttcttttcaaa--------------agatctatcagaactacgatggagtgagtgatttgatcaatgaatattctattttttc-ttcaactttgaatttgattttcttaacatcgatcatttgagatgcaaatattcacaaatcgaataaatatt-agagtcttcgttaatcaattgaaattgaaatactatttt----------------aatacatatat--------gtattgaaacatatacacaaatatata----tctgttttttctcctcgatcctttctcgaactcta----attttgataga----------atagatttctacctagaaaagaaatttatcgtcaactccgtttgttagaacagcttccattgagtctctgcacctatccctttttt-----ctcgtccctttcttaactgaactttcccttgttttcgtaaagcaggatttggctcaggattgcccattgtgaattccagggtttctctgaatttgaaagttttcacttgttaagtttccataccaaggctcaatccaattaagtccgtagcg
Lotus_graecus_Ca1_Crimea                           attagctgtggattctgatatccgccattttttctagta----ttagtatatagaaatcggaggtgctcttggctcgacatcgtttgttctattccactagaatccattgtttgggggatccctcggagaggat--------gtaaatagtacatgatggagctcgagttgattcatttttcaggggcaagtatctaaggttagtggagattaataagttagaataacttcgtaagtaaatttttgatagagaaattgaaaggatccaattcgagcacggttcaaaagagtcaaaatttgtaggaattggtaaaatttttttgaccaaaagtgtatcctatggtaataaaattcaccttttatttttatgattcttttagataaagaaaaaatggtatgttgctgccattttttgaaacgattaaagatcccgaagtaatgtctaaacccaatgattcaaggaaaagctaaatgattctggaacaagtaaataccattttcaaattgtctcaccaattctagtcgactgaagaaaaaaa-taggttcggttctaaaaaa-gacgggcaagaaaaggggg-cagagaccgctcaataaatgaaatacctaatttgttttcatttgagttagttgaaagttatccaatttaaggtatgaggttgcaagtacgaagagttattctttttttttttt-ctttctgaaaaaaaaaaaaaagaataaaataccgaaaccc------tagtctaattgatttgataatttt-ttgatctattttacatcataattttatacataaacataattttcaattttagcgagccgtacgaggagaaaacttcttatacgttt-ctagggggggg--tgtgttgttcatctatatctatcccagacacgaggattttcagtcctctgctctaccagctgagctatcccgaccattcttgacgaatcatcttca---------gtttataaaatgacttaagtctatgtcaactaaataaaaaaaaa-ggactttggaaaaactca-----atagt-agttagtagtaatgattatgtattgttaatcatcatcattcatatagaaaaaaaa--tta--------------------gtaattagtttagagaataaaaagg-tccttttggggatagagggacttgaaccctcacgatttttaaagtcgacggattttcctcttactcaaaatttcattagtgtcgtattgacctgtagaatgggactctatctttattctcgtttgattagttcttttcaaa--------------agatctatcagaactacgatggagtgagtgatttgatcaatgaatattctattttttc-ttcaactttgaatttgattttcttaacatcgatcatttgagatgcaaatattcacaaatcgaataaatatt-agagtcttcgttaatcaattgaaattgaaatactatttt----------------aatacatatat--------gtattgaaacatatacacaaatatata----tctgttttttctcctcgatcctttctcgaactcta----attttgataga----------atagatttctacctagaaaagaaatttatcgtcaactccgtttgttagaacagcttccattgagtctctgcacctatccctttttt-----ctcgtccctttcttaactgaactttcccttgttttcgtaaagcaggatttggctcaggattgcccattgtgaattccagggtttctctgaatttgaaagttttcacttgttaagtttccataccaaggctcaatccaattaagtccgtagcg
Lotus_graecus_Ca2_Crimea                           attagctgtggattctgatatccgccattttttctagta----ttagtatatagaaatcggaggtgctcttggctcgacatcgtttgttctattccactagaatccattgtttgggggatccctcggagaggat--------gtaaatagtacatgatggagctcgagttgattcatttttcaggggcaagtatctaaggttagtggagattaataagttagaataacttcgtaagtaaatttttgatagagaaattgaaaggatccaattcgagcacggttcaaaagagtcaaaatttgtaggaattggtaaaatttttttgaccaaaagtgtatcctatggtaataaaattcaccttttatttttatgattcttttagataaagaaaaaatggtatgttgctgccattttttgaaacgattaaagatcccgaagtaatgtctaaacccaatgattcaaggaaaagctaaatgattctggaacaagtaaataccattttcaaattgtctcaccaattctagtcgactgaagaaaaaaa-taggttcggttctaaaaaa-gacgggcaagaaaaggggg-cagagaccgctcaataaatgaaatacctaatttgttttcatttgagttagttgaaagttatccaatttaaggtatgaggttgcaagtacgaagagttattctttttttttttt-ctttctgaaaaaaaaaaaaaagaataaaataccgaaaccc------tagtctaattgatttgataatttt-ttgatctattttacatcataattttatacataaacataattttcaattttagcgagccgtacgaggagaaaacttcttatacgttt-ctagggggggg--tgtgttgttcatctatatctatcccagacacgaggattttcagtcctctgctctaccagctgagctatcccgaccattcttgacgaatcatcttca---------gtttataaaatgacttaagtctatgtcaactaaataaaaaaaaa-ggactttggaaaaactca-----atagt-agttagtagtaatgattatgtattgttaatcatcatcattcatatagaaaaaaaaa-tta--------------------gtaattagtttagagaataaaaagg-tccttttggggatagagggacttgaaccctcacgatttttaaagtcgacggattttcctcttactcaaaatttcattagtgtcgtattgacatgtagaatgggactctatctttattctcgtttgattagttcttttcaaa--------------agatctatcagaactacgatggagtgagtgatttgatcaatgaatattctattttttc-ttcaactttgaatttgattttcttaacatcgatcatttgagatgcaaatattcacaaatcgaataaatatt-agagtcttcgttaatcaattgaaattgaaatactatttt----------------aatacatatat--------gtattgaaacatatacacaaatatata----tctgttttttctcctcgatcctttctcgaactcta----attttgataga----------atagatttctacctagaaaagaaatttatcgtcaactccgtttgttagaacagcttccattgagtctctgcacctatccctttttt-----ctcgtccctttcttaactgaactttcccttgttttcgtaaagcaggatttggctcaggattgcccattgtgaattccagggtttctctgaatttgaaagttttcacttgttaagtttccataccaaggctcaatccaattaagtccgtagcg
Lotus_graecus_D9.D10_Turkey_Greece                 attagctgtggattctgatatccgccattttttctagta----ttagtatatagaaatcggaggtgctcttggctcgacatcgtttgttctattccactagaatccattgtttgggggatccctcggagaggat--------gtaaatagtacatgatggagctcgagttgattcatttttcaggggcaagtatctaaggttagtggagattaataagttagaataacttcgtaagtaaatttttgatagagaaattgaaaggatccaattcgagcacggttcaaaagagtcaaaatttgtaggaattggtaaaatttttttgaccaaaagtgtatcctatggtaataaaattcaccttttatttttatgattcttttagataaagaaaaaatggtatgttgctgccattttttgaaacgattaaagatcccgaagtaatgtctaaacccaatgattcaaggaaaagctaaatgattctggaacaagtaaataccattttcaaattgtctcaccaattctagtcgactgaagaaaaaaa-taggttcggttctaaaaaa-gacgggcaagaaaaggggg-cagagaccgctcaataaatgaaatacctaatttgttttcatttgagttagttgaaagttatccaatttgaggtatgaggttgcaagtacgaagagttattctttttttttt---ctttctgaaaaaaaaaaa---gaataaaataccgaaaccc------tagtctaattgatttgataatttt-ttgatctattttacatcataattttatacataaacataattttcaattttagcgagccgtacgaggagaaaacttcttatacgttt-ctagggggggg--tgtgttgttcatctatatctatcccagacacgaggattttcagtcctctgctctaccagctgagctatcccgaccattcttgacgaatcatcttca---------gtttataaaatgacttaagtctatgtcaactaaataaaaaaa---ggactttggaaaaactca-----atagt-agttagtagtaatgattatgtattgttaatcatcatcattcatatagaaaaaaaa--tta--------------------gtaattagtttagagaataaaaagg-tccttttggggatagagggacttgaaccctcacgatttttaaagtcgacggattttcctcttactcaaaatttcattagtgtcgtattgacatgtagaatgggactctatctttattctcgtttgattagttcttttcaaa--------------agatctatcagaactacgatggagtgagtgatttgatcaatgaatattctattttttc-ttcaactttgaatttgattttcttaacatcgatcatttgagatgcaaatattcacaaatcgaataaatatt-agagtcttcgttaatcaattgaaattgaaatactatttt----------------aatacatatat--------gtattgaaacatatacacaaatatata----tctgttttttctcctcgatcctttctcgaactcta----attttgataga----------atagatttctacctagaaaagaaatttatcgtcaactccgtttgttagaacagcttccattgagtctctgcacctatccctttttt-----ctcgtccctttcttaactgaactttcccttgttttcgtaaagcaggatttggctcaggattgcccattgtgaattccagggtttctctgaatttgaaagttttcacttgttaagtttccataccaaggctcaatccaattaagtccgtagcg
Lotus_graecus_GL1_Caucasus_Rus                     attagctgtggattctgatatccgccattttttctagta----ttagtatatagaaatcggaggtgctcttggctcgacatcgtttgttctattccactagaatccattgtttgggggatccctcggagaggat--------gtaaatagtacatgatggagctcgagttgattcatttttcaggggcaagtatctaaggttagtggagattaataagttagaataacttcgtaagtaaatttttgatagagaaattgaaaggatccaattcgagcacggttcaaaagagtcaaaatttgtaggaattggtaaaatttttttgaccaaaagtgtatcctatggtaataaaattcaccttttatttttatgattcttttagataaagaaaaaatggtatgttgctgccattttttgaaacgattaaagatcccgaagtaatgtctaaacccaatgattcaaggaaaagctaaatgattctggaacaagtaaataccattttcaaattgtctcaccaattctagtcgactgaagaaaaaa--taggttcggttctaaaaaa-gacgggcaagaaaaggggg-cagagaccgctcaataaatgaaatacctaatttgttttcatttgagttagttgaaagttatccaatttgaggtatgaggttgcaagtacgaagagttattctttttttttt---ctttctgaaaaaaaaaaa---gaataaaataccgaaaccc------tagtctaattgatttgataatttt-ttgatctattttacatcataattttatacataaacataattttcaattttagcgagccgtacgaggagaaaacttcttatacgttt-ctagggggggg--tgtgttgttcatctatatctatcccannnnnnnggattttcagtcctctgctctaccagctgagctatcccgaccattcttgacgaatcatcttca---------gtttataaaatgacttaagtctatgtcaactaaataaaaaaa---ggactttggaaaaactca-----atagt-agttagtagtaatgattatgtattgttaatcatcatcattcatatagaaaaaaaa--tta--------------------gtaattagtttagagaataaaaagg-tccttttggggatagagggacttgaaccctcacgatttttaaagtcgacggattttcctcttactcaaaatttcattagtgtcgtattgacatgtagaatgggactctatctttattctcgtttgattagttcttttcaaa--------------agatctatcagaactacgatggagtgagtgatttgatcaatgaatattctattttttc-ttcaactttgaatttgattttcttaacatcgatcatttgagatgcaaatattcacaaatcgaataaatatt-agagtcttcgttaatcaattgaaattgaaatactatttt----------------aatacatatat--------gtattgaaacatatacacaaatatata----tctgttttttctcctcgatcctttctcgaactcta----attttgataga----------atagatttctacctagaaaagaaatttatcgtcaactccgtttgttagaacagcttccattgagtctctgcacctatccctttttt-----ctcgtccctttcttaactgaactttcccttgttttcgtaaagcaggatttggctcaggattgcccattgtgaattccagggtttctctgaatttgaaagttttcacttgttaagtttccataccaaggctcaatccaattaagtccgtagcg
Lotus_graecus_GR1_Turkey                           attagctgtggattctgatatccgccattttttctagta----ttagtatatagaaatcggaggtgctcttggctcgacatcgtttgttctattccactagaatccattgtttgggggatccctcggagaggat--------gtaaatagtacatgatggagctcgagttgattcatttttcaggggcaagtatctaaggttagtggagattaataagttagaataacttcgtaagtaaatttttgatagagaaattgaaaggatccaattcgagcacggttcaaaagagtcaaaatttgt------tggtaaaatttttttgaccaaaagtgtatcctatggtaataaaattcaccttttatttttatgattcttttagataaagaaaaaatggtatgttgctgccattttttgaaacgattaaagatcccgaagtaatgtctaaacccaatgattcaaggaaaagctaaatgattctggaacaagtaaataccattttcaaattgtctcaccaattctagtcgactgaaaaaaaaaa-taggttcggttctaaaaaaagacgggcaagaaaaggggg-cagagaccgctcaataaatgaaatacctaatttgttttcatttgagttagttgaaagttatccaatttgaggtatgaggttgcaagtacgaagagttattcttttttttttt--ctttctgaaaaaaaaaaaa--gaataaaataccgaaaccc------tagtctaattgatttgataatttt-ttgatctattttacatcataattttatacataaacataattttcaattttagcgagccgtacgaggagaaaacttcttatacgttt-ctagggggggg--tgtgttgttcatctatatctatcccagacacgaggattttcagtcctctgctctaccagctgagctatcccgaccattcttgacgaatcatcttca---------gtttataaaatgacttaagtctatgtcaactaaataaaaaaa---ggactttggaaaaactca-----atagt-agttagtagtaatgattatgtattgttaatcatcatcattcatatagaaaaaaaa--tta--------------------gtaattagtttagagaataaaaagg-tccttttggggatagagggacttgaaccctcacgatttttaaagtcgacggattttcctcttactcaaaatttcattagtgtcgtattgacatgtagaatgggactctatctttattctcgtttgattagttcttttcaaa--------------agatctatcagaactacgatggagtgagtgatttgatcaatgaatattctattttttc-ttcaactttgaatttgattttcttaacatcgatcatttgagatgcaaatattcacaaatcgaataaatatt-agagtcttcgttaatcaattgaaattgaaatactatttt----------------aatacatatat--------gtattgaaacatatacacaaatatata----tctgttttttctcctcgatcctttctcgaactcta----attttgataga----------atagatttctacctagaaaagaaatttatcgtcaactccgtttgttagaacagcttccattgagtctctgcacctatccctttttt-----ctcgtccctttcttaactgaactttcccttgttttcgtaaagcaggatttggctcaggattgcccattgtgaattccagggtttctctgaatttgaaagttttcacttgttaagtttccataccaaggctcaatccaattaagtccgtagcg
Lotus_graecus_Ist1_Turkey                          attagctgtggattctgatatccgccattttttctagta----ttagtatatagaaatcggaggtgctcttggctcgacatcgtttgttctattccactagaatccattgtttgggggatccctcggagaggat--------gtaaatagtacatgatggagctcgagttgattcatttttcaggggcaagtatctaaggttagtggagattaataagttagaataacttcgtaagtaaatttttgatagagaaattgaaaggatccaattcgagcacggttcaaaagagtcaaaatttgtaggaattggtaaaatttttttgaccaaaagtgtatcctatggtaataaaattcaccttttatttttatgattcttttagataaagaaaaaatggtatgttgctgccattttttgaaacgattaaagatcccgaagtaatgtctaaacccaatgattcaaggaaaagctaaatgattctggaacaagtaaataccattttcaaattgtctcaccaattctagtcgactgaagaaaaaaa-taggttcggttctaaaaaa-gacgggcaagaaaaggggg-cagagaccgctcaataaatgaaatacctaatttgttttcatttgagttagttgaaagttatccaatttgaggtatgaggttgcaagtacgaagagttattctttttttttt---ctttctgaaaaaaaaaaa---gaataaaataccgaaaccc------tagtctaattgatttgataatttt-ttgatctattttacatcataattttatacataaacataattttcaattttagcgagccgtacgaggagaaaacttcttatacgttt-ctagggggggg--tgtgttgttcatctatatctatcccagacacgaggattttcagtcctctgctctaccagctgagctatcccgaccattcttgacgaatcatcttca---------gtttataaaatgacttaagtctatgtcaactaaataaaaaaa---ggactttggaaaaactca-----atagt-agttagtagtaatgattatgtattgttaatcatcatcattcatatagaaaaaaaa--tta--------------------gtaattagtttagagaataaaaagg-tccttttggggatagagggacttgaaccctcacgatttttaaagtcgacggattttcctcttactcaaaatttcattagtgtcgtattgacatgtagaatgggactctatctttattctcgtttgattagttcttttcaaa--------------agatctatcagaactacgatggagtgagtgatttgatcaatgaatattctattttttc-ttcaactttgaatttgattttcttaacatcgatcatttgagatgcaaatattcacaaatcgaataaatatt-agagtcttcgttaatcaattgaaattgaaatactatttt----------------aatacatatat--------gtattgaaacatatacacaaatatata----tctgttttttctcctcgatcctttctcgaactcta----attttgataga----------atagatttctacctagaaaagaaatttatcgtcaactccgtttgttagaacagcttccattgagtctctgcacctatccctttttt-----ctcgtccctttcttaactgaactttcccttgttttcgtaaagcaggatttggctcaggattgcccattgtgaattccagggtttctctgaatttgaaagttttcacttgttaagtttccataccaaggctcaatccaattaagtccgtagcn
Lotus_graecus_So3_Caucasus_Rus                     attagctgtggattctgatatccgccattttttctagta----ttagtatatagaaatcggaggtgctcttggctcgacatcgtttgttctattccactagaatccattgtttgggggatccctcggagaggat--------gtaaatagtacatgatggagctcgagttgattcatttttcaggggcaagtatctaaggttagtggagattaataagttagaataacttcgtaagtaaatttttgatagagaaattgaaaggatccaattcgagcacggttcaaaagagtcaaaatttgtaggaattggtaaaatttttttgaccaaaagtgtatcctatggtaataaaattcaccttttatttttatgattcttttagataaagaaaaaatggtatgttgctgccattttttgaaacgattaaagatcccgaagtaatgtctaaacccaatgattcaaggaaaagctaaatgattctggaacaagtaaataccattttcaaattgtctcaccaattctagtcgactgaagaaaaaaa-taggttcggttctaaaaaaagacgggcaagaaaaggggg-cagagaccgctcaataaatgaaatacctaatttgttttcatttgagttagttgaaagttatccaatttgaggtatgaggttgcaagtacgaagagttattcttttttttttt--ctttctgaaaaaaaaaaa---gaataaaataccgaaaccc------tagtctaattgatttgataatttt-ttgatctattttacatcataattttatacataaacataattttcaattttagcgagccgtacgaggagaaaacttcttatacgttt-ctagggggggg--tgtgttgttcatctatatctatcccagacacgaggattttcagtcctctgctctaccagctgagctatcccgaccattcttgacgaatcatcttca---------gtttataaaatgacttaagtctatgtcaactaaataaaaaaa---ggactttggaaaaactca-----atagt-agttagtagtaatgattatgtattgttaatcatcatcattcatatagaaaaaaaa--tta--------------------gtaattagtttagagaataaaaagg-tccttttggggatagagggacttgaaccctcacgatttttaaagtcgacggattttcctcttactcaaaatttcattagtgtcgttttgacctgtagaatgggactctatctttattctcgtttgattagttcttttcaaa--------------agatctatcagaactacgatggagtgagtgatttgatcaatgaatattctattttttc-ttcaactttgaatttgattttcttaacatcgatcatttgagatgcaaatattcacaaatcgaataaatatt-agagtcttcgttaatcaattgaaattgaaatactatttt----------------aatacatatat--------gtattgaaacatatacacaaatatata----tctgttttttctcctcgatcctttctcgaactcta----attttgataga----------atagatttctacctagaaaagaaatttatcgtcaactccgtttgttagaacagcttccattgagtctctgcacctatccctttttt-----ctcgtccctttcttaactgaactttcccttgttttcgtaaagcaggatttggctcaggattgcccattgtgaattccagggtttctctgaatttgaaagttttcacttgttaagtttccataccaaggctcaatccaattaagtccgtagcg
Lotus_graecus_So6_Caucasus_Rus                     attagctgtggattctgatatccgccattttttctagta----ttagtatatagaaatcggaggtgctcttggctcgacatcgtttgttctattccactagaatccattgtttgggggatccctcggagaggat--------gtaaatagtacatgatggagctcgagttgattcatttttcaggggcaagtatctaaggttagtggagattaataagttagaataacttcgtaagtaaatttttgatagagaaattgaaaggatccaattcgagcacggttcaaaagagtcaaaatttgtaggaattggtaaaatttttttgaccaaaagtgtatcctatggtaataaaattcaccttttatttttatgattcttttagataaagaaaaaatggtatgttgctgccattttttgaaacgattaaagatcccgaagtaatgtctaaacccaatgattcaaggaaaagctaaatgattctggaacaagtaaataccattttcaaattgtctcaccaattctagtcgactgaagaaaaaaa-taggttcggttctaaaaaa-gacgggcaagaaaaggggg-cagagaccgctcaataaatgaaatacctaatttgttttcatttgagttagttgaaagttatccaatttgaggtatgaggttgcaagtacgaagagttattcttttttttttt--ctttctgaaaaaaaaaaaa--gaataaaataccgaaaccc------tagtctaattgatttgataatttt-ttgatctattttacatcataattttatacataaacataattttcaattttagcgagccgtacgaggagaaaacttcttatacgttt-ctagggggggg--tgtgttgttcatctatatctatcccagacacgaggattttcagtcctctgctctaccagctgagctatcccgaccattcttgacgaatcatcttca---------gtttataaaatgacttaagtctatgtcaactaaataaaaaaa---ggactttggaaaaactca-----atagt-agttagtagtaatgattatgtattgttaatcatcatcattcatatagaaaaaaaa--tta--------------------gtaattagtttagagaataaaaagg-tccttttggggatagagggacttgaaccctcacgatttttaaagtcgacggattttcctcttactcaaaatttcattagtgtcgtattgacatgtagaatgggactctatctttattctcgtttgattagttcttttcaaa--------------agatctatcagaactacgatggagtgagtgatttgatcaatgaatattctattttttc-ttcaactttgaatttgattttcttaacatcgatcatttgagatgcaaatattcacaaatcgaataaatatt-agagtcttcgttaatcaattgaaattgaaatactatttt----------------aatacatatat--------gtattgaaacatatacacaaatatata----tctgttttttctcctcgatcctttctcgaactcta----attttgataga----------atagatttctacctagaaaagaaatttatcgtcaactccgtttgttagaacagcttccattgagtctctgcacctatccctttttt-----ctcgtccctttcttaactgaactttcccttgttttcgtaaagcaggatttggctcaggattgcccattgtgaattccagggtttctctgaatttgaaagttttcacttgttaagtttccataccaaggctcaatccaattaagtccgtagcg
Lotus_graecus_Tr1_Turkey                           attagctgtggattctgatatccgccattttttctagta----ttagtatatagaaatcggaggtgctcttggctcgacatcgtttgttctattccactagaatccattgtttgggggatccctcggagaggat--------gtaaatagtacatgatggagctcgagttgattcatttttcaggggcaagtatctaaggttagtggagattaataagttagaataacttcgtaagtaaatttttgatagagaaattgaaaggatccaattcgagcacggttcaaaagagtcaaaatttgtaggaattggtaaaatttttttgaccaaaagtgtatcctatggtaataaaattcaccttttatttttatgattcttttagataaagaaaaaatggtatgttgctgccattttttgaaacgattaaagatcccgaagtaatgtctaaacccaatgattcaaggaaaagctaaatgattctggaacaagtaaataccattttcaaattgtctcaccaattctagtcgactgaagaaaaaaa-taggttcggttctaaaaaa-gacgggcaagaaaaggggg-cagagaccgctcaataaatgaaatacctaatttgttttcatttgagttagttgaaagttatccaatttgaggtatgaggttgcaagtacgaagagttattctttttttttt---ctttctgaaaaaaaaaaaaa-gaataaaataccgaaaccc------tagtctaattgatttgataatttt-ttgatctattttacatcataattttatacataaacataattttcaattttagcgagccgtacgaggagaaaacttcttatacgttt-ctagggggggg--tgtgttgttcatctatatctatcccagacacgaggattttcagtcctctgctctaccagctgagctatcccgaccattcttgacgaatcatcttca---------gtttataaaatgacttaagtctatgtcaactaaataaaaaaaa--ggactttggaaaaactca-----atagt-agttagtagtaatgattatgtattgttaatcatcatcattcatatagaaaaaaa---tta--------------------gtaattagtttagagaataaaaagg-tccttttggggatagagggacttgaaccctcacgatttttaaagtcgacggattttcctcttactcaaaatttcattagtgtcgtattgacatgtagaatgggactctatctttattctcgtttgattagttcttttcaaa--------------agatctatcagaactacgatggagtgagtgatttgatcaatgaatattctattttttc-ttcaactttgaatttgattttcttaacatcgatcatttgagatgcaaatattcacaaatcgaataaatatt-agagtcttcgttaatcaattgaaattgaaatactatttt----------------aatacatatat--------gtattgaaacatatacacaaatatata----tctgttttttctcctcgatcctttctcgaactcta----attttgataga----------atagatttctacctagaaaagaaatttatcgtcaactccgtttgttagaacagcttccattgagtctctgcacctatccctttttt-----ctcgtccctttcttaactgaactttcccttgttttcgtaaagcaggatttggctcaggattgcccattgtgaattccagggtttctctgaatttgaaagttttcacttgttaagtttccataccaaggctcaatccaattaagtccgtagcg
Lotus_graecus_Tr2_Turkey                           attagctgtggattctgatatccgccattttttctagta----ttagtatatagaaatcggaggtgctcttggctcgacatcgtttgttctattccactagaatccattgtttgggggatccctcggagaggat--------gtaaatagtacatgatggagctcgagttgattcatttttcaggggcaagtatctaaggttagtggagattaataagttagaataacttcgtaagtaaatttttgatagagaaattgaaagaatccaattcgagcacggttcaaaagagtcaaaatttgtaggaattggtaaaatttttttgaccaaaagtgtatcctatggtaataaaattcaccttttatttttatgattcttttagataaagaaaaaatggtatgttgctgccattttttgaaacgattaaagatcccgaagtaatgtctaaacccaatgattcaaggaaaagctaaatgattctggaacaagtaaataccattttcaaattgtctcaccaattctagtcgactgaagaaaaaaa-taggttcggttctaaaaaa-gacgggcaagaaaaggggg-cagagaccgctcaataaatgaaatacctaatttgttttcatttgagttagttgaaagttatccaatttgaggtatgaggttgcaagtacgaagagttattctttttttttt---ctttctgaaaaaaaaaaa---gaataaaataccgaaaccc------tagtctaattgatttgataatttt-ttgatctattttacatcataattttatacataaacataattttcaattttagcgagccgtacgaggagaaaacttcttatacgttt-ctagggggggg--tgtgttgttcatctatatctatcccagacacgaggattttcagtcctctgctctaccagctgagctatcccgaccattcttgacgaatcatcttca---------gtttataaaatgacttaagtctatgtcaactaaataaaaaaaa--ggactttggaaaaactca-----atagt-agttagtagtaatgattatgtattgttaatcatcatcattcatatagaaaaaaa---tta--------------------gtaattagtttagagaataaaaagg-tccttttggggatagagggacttgaaccctcacgatttttaaagtcgacggattttcctcttactcaaaatttcattagtgtcgtattgacatgtagaatgggactctatctttattctcgtttgattagttcttttcaaa--------------agatctatcagaactacgatggagtgagtgatttgatcaatgaatattctattttttc-ttcaactttgaatttgattttcttaacatcgatcatttgagatgcaaatattcacaaatcgaataaatatt-agagtcttcgttaatcaattgaaattgaaatactatttt----------------aatacatatat--------gtattgaaacatatacacaaatatata----tctgttttttctcctcgatcctttctcgaactcta----attttgataga----------atagatttctacctagaaaagaaatttatcgtcaactccgtttgttagaacagcttccattgagtctctgcacctatccctttttt-----ctcgtccctttcttaactgaactttcccttgttttcgtaaagcaggatttggctcaggattgcccattgtgaattccagggtttctctgaatttgaaagttttcacttgttaagtttccataccaaggctcaatccaattaagtccgtagcg
Lotus_graecus_UT4_Caucasus_Rus                     attagctgtggattctgatatccgccattttttctagta----ttagtatatagaaatcggaggtgctcttggctcgacatcgtttgttctattccactagaatccattgtttgggggatccctcggagaggat--------gtaaatagtacatgatggagctcgagttgattcatttttcaggggcaagtatctaaggttagtggagattaataagttagaataacttcgtaagtaaatttttgatagagaaattgaaaggatccaattcgagcacggttcaaaagagtcaaaatttgt------tggtaaaatttttttgaccaaaagtgtatcctatggtaataaaattcaccttttatttttatgattcttttagataaagaaaaaatggtatgttgctgccattttttgaaacgattaaagatcccgaagtaatgtctaaacccaatgattcaaggaaaagctaaatgattctggaacaagtaaataccattttcaaattgtctcaccaattctagtcgactgaagaaaaaaaataggttcggttctaaaaaa-gacgggcaagaaaaggggg-cagagaccgctcaataaatgaaatacctaatttgttttcatttgagttagttgaaagttatccaatttgaggtatgaggttgcaagtacgaagagttattcttttttttttt--ctttctgaaaaaaaaaaaaa-gaataaaataccgaaaccc------tagtctaattgatttgataatttt-ttgatctattttacatcataattttatacataaacataattttcaattttagcgagccgtacgaggagaaaacttcttatacgttt-ctagggggggg--tgtgttgttcatctatatctatcccagacacgaggattttcagtcctctgctctaccagctgagctatcccgaccattcttgacgaatcatcttca---------gtttataaaatgacttaagtctatgtcaactaaataaaaaaa---ggactttggaaaaactca-----atagt-agttagtagtaatgattatgtattgttaatcatcatcattcatatagaaaaaaaa--tta--------------------gtaattagtttagagaataaaaagg-tccttttggggatagagggacttgaaccctcacgatttttaaagtcgacggattttcctcttactcaaaatttcattagtgtcgtattgacatgtagaatgggactctatctttattctcgtttgattagttcttttcaaa--------------agatctatcagaactacgatggagtgagtgatttgatcaatgaatattctattttttc-ttcaactttgaatttgattttcttaacatcgatcatttgagatgcaaatattcacaaatcgaataaatatt-agagtcttcgttaatcaattgaaattgaaatactatttt----------------aatacatatat--------gtattgaaacatatacacaaatatata----tctgttttttctcctcgatcctttctcgaactcta----attttgataga----------atagatttctacctagaaaagaaatttatcgtcaactccgtttgttagaacagcttccattgagtctctgcacctatccctttttt-----ctcgtccctttcttaactgaactttcccttgttttcgtaaagcaggatttggctcaggattgcccattgtgaattccagggtttctctgaatttgaaagttttcacttgttaagtttccataccaaggctcaatccaattaagtccgtagcg
Lotus_graecus_UT7_Caucasus_Rus                     attagctgtggattctgatatccgccattttttctagta----ttagtatatagaaatcggaggtgctcttggctcgacatcgtttgttctattccactagaatccattgtttgggggatccctcggagaggat--------gtaaatagtacatgatggagctcgagttgattcatttttcaggggcaagtatctaaggttagtggagattaataagttagaataacttcgtaagtaaatttttgatagagaaattgaaaggatccaattcgagcacggttcaaaagagtcaaaatttgtaggaattggtaaaatttttttgaccaaaagtgtatcctatggtaataaaattcaccttttatttttatgattcttttagataaagaaaaaatggtatgttgctgccattttttgaaacgattaaagatcccgaagtaatgtctaaacccaatgattcaaggaaaagctaaatgattctggaacaagtaaataccattttcaaattgtctcaccaattctagtcgactgaagaaaaaaaataggttcggttctaaaaaa-gacgggcaagaaaaggggg-cagagaccgctcaataaatgaaatacctaatttgttttcatttgagttagttgaaagttatccaatttgaggtatgaggttgcaagtacgaagagttattcttttttttttt--ctttctgaaaaaaaaaaaa--gaataaaataccgaaaccc------tagtctaattgatttgataatttt-ttgatctattttacatcataattttatacataaacataattttcaattttagcgagccgtacgaggagaaaacttcttatacgttt-ctagggggggg--tgtgttgttcatctatatctatcccagacacgaggattttcagtcctctgctctaccagctgagctatcccgaccattcttgacgaatcatcttca---------gtttataaaatgacttaagtctatgtcaactaaataaaaaaa---ggactttggaaaaactca-----atagt-agttagtagtaatgattatgtattgttaatcatcatcattcatatagaaaaaaaa--tta--------------------gtaattagtttagagaataaaaagg-tccttttggggatagagggacttgaaccctcacgatttttaaagtcgacggattttcctcttactcaaaatttcattagtgtcgtattgacatgtagaatgggactctatctttattctcgtttgattagttcttttcaaa--------------agatctatcagaactacgatggagtgagtgatttgatcaatgaatattctattttttc-ttcaactttgaatttgattttcttaacatcgatcatttgagatgcaaatattcacaaatcgaataaatatt-agagtcttcgttaatcaattgaaattgaaatactatttt----------------aatacatatat--------gtattgaaacatatacacaaatatata----tctgttttttctcctcgatcctttctcgaactcta----attttgataga----------atagatttctacctagaaaagaaatttatcgtcaactccgtttgttagaacagcttccattgagtctctgcacctatccctttttt-----ctcgtccctttcttaactgaactttcccttgttttcgtaaagcaggatttggctcaggattgcccattgtgaattccagggtttctctgaatttgaaagttttcacttgttaagtttccataccaaggctcaatccaattaagtccgtagcg
Lotus_halophilus_431                               attagctgtggattctgacatccgccattttttctagta----ttagtatatagaaatcagaagtgctcttggctcgacatcgtttgttctattccactagaatccattgtttgggggatccctcggagaggatttgatgatgtaaatagtacatgatggagctcgagttgattcatttttcaggggcaagtatctaaggttagtggatattaataagttagaataacttcgtaagtaaacttttgatagagaaattgaaaggatccaattcgagcatggttcaaaagagtcaaaattggtgggaattggtaaaacttttttgaccaaaagtgtatcctatgggaataaaattcaccttttatttgtatgattcttttagataaagaaaaaatggtatgttgctgccattttttgaaacgattaaagatcccgaagtaatgtctaaacccaatgattcaaggaaaagctaaatgattctggaacaagtaaataccattttcaaattgtctcaccaattctagtcgactgaagaaaaaaaataggttc-----taaaaaa-gacgggcaagaaaaggggg-cagagaccgctcaataaatgaaatacccaatttgttttcatttgagttagttgaaagttatccaatttgaggtatgaggttgcaagtacgaaaagttattcttttt--------ctttctgaaaaaaaaaaa---gaataaaataccgaaaccc------ta-tctaattgatttgataattttatggatctattttacatcataattttatacataaacataattttcaattttagcgagccgtacgaggataaaacttcttatacgttt-ctagggggggg--tgtgttgttcatctatatctatcccagacacgaggattttcagtcctctgctctaccagctgagctatcccgaccattcttgacgaatcatcttca---------gtttataaaattacttaagtctatgtcaactaaataaaaaaa---ggactttggataaactca-----atagt-agt-------aatgattatgtattgttaat------cattcatatagaaaaaaaa--tga--------------------gtaattagtttagagaataaaaagg-tccttttggggatagagggacttgaaccctcacgatttttaaagtcgacggattttcctcttactcaaaatttcattagtgtcgtattgacatgtagaatgggactctatctttattctcgtttgattagttcttttcaaa--------------agatctatcagaactacgatggagtgagtgatttgatcaatgaatattctattttttc-ttcaactttgaatttgattttcttaacatcgatcatttgagatgcaaatattcacaaatcgaataaatatt-agagtcttcgttaatcaattgaaat------actatttt----------------catacatatat--------gtattgaaacatatacacaaatatatatatatatcttttttctcctcgatcctttctcgaactcta----attttgatagattttgatagaatagatttctacctagaaaagaaatgtatcgtcaactccgtttgttagaacagcttccattgagtctctgcacctatccttttttt-----ctcgtcgcttttttaactgaactttcctttgttttcgtaaagcaggatttggctcaggattgcccattgtgaattccagggtttctctgaatttgaaagttttcacttgttaagtttccataccaaggctcaatccaattaagtccgtagcg
Lotus_herbaceus_D6_Germany                         attagctgtggattctgatatccgccattttttctagta----ttagtatatagaaatcagaggtgctcttggctcgacatcgtttgttctattccactagaatccattgtttggggtatccctcggagaggatttgatgatgtaaatagtacatgatggagctcgagttgattcatttttcaggggcaagtatctaaggttagtggagattaataagttagaataacttcgtaagtaaacttttgatagagaaattgaaaggatccaattcgagcacggttcaaaagagtcaaaatttgtaggaattggtaaaacttttttgaccaaaagtgtatcctatggtaatcaaattcactttttatttttatgattcttttagataaagaaaaaatggtatgttgctgccattttttgaaacgattaaagatcccgaagtaatgtctaaacccaatgattcaaggaaaagctaaatgattctggaacaagtaaataccattttcaaattgtctcaccaattctagtcgactgaaaaaaaaaaataggttc-----taaaaaa-gacgggcaagaaaaggggg-cagagaccgctcaataaaagaaatacctaatttgttttcatttgagttagttgaaagttatccaatttgaggtatgaggttgcaagtacgaagagttattctttttttttt---cattctgaaaacaaaaaa---gaataaaataccgaaaccc------tagtctaattgatttgataattttattgatctattttacatcataattttatacataaacataattttcaattttagcgagccgtacgaggagaaaacttcttatacgttt-ctagggggggg--tgtgttgttcatatatatctatcccagacacgaggattttcagtcctctgctctaccagctgagctatcccgaccattcttgacgaatcatcttca---------gtttataaaatgacttaagtctatgtcaactaaataaaaaaaa--ggactttggaaaaactca-----atagt-agt-------aatgattatgtattgttaatcatcatcattcatatagaaaaaaaa--tta--------------------gtaattagtttagagaataaaaagg-tccttttggggatagagggacttgaaccctcacgatttttaaagtcgacggattttcctcttactcaaaatttcattagtgtcgtattgacatgtagaatgggactctatctttattctcgtttgattagttcttttcgaa--------------agatctatcagaactacgatggagtgagtgatttgatcaatgaatattctattttttc-ttcaactttgaatttgattttcttaacatcgatcatttgagatgcaaatattcacaaatcgaataaatatt-agagtcttcgttaatcaattgaaat------actatttt----------------catacatatat--------gtattgaaacatatacacaaatagata----tctgttttttctcctccatcctttctcgaactcta----attttgatagattttgatagaatagatttctacctagaaaagaaatttatcgtcaactccgtttgttagaacagcttccattgagtctctgcacctatccctttttt-----ctcgtcgctttcttaactgaactttcccttgttttcgtaaagcaggatttggctcaggattgcccattgtgaattccagggtttctctgaatttgaaagttttcacttgttaagtttccataccaaggctcannnnnnnnnnnnnnnnnnnn
Lotus_hirsutus_03052321_Spain                      attagctgtggattctgatatccgccattttttctagta----ttagtatatagaaatcagaggtgctcttgactcgacatcgtttgttctattccactagaatccattgtttggggtatccctcggagaggatttgatgatgtaaatagtacatgatggagctcgagttgattcatttttcaggggcaagtatctaaggttagtggagattaataagttagaataacttcgtaagtaaacttttgatagagaaattgaaaggatccaattcgagcacggttcaaaagagtcaaaatttgtaggaattggtaaaacttttttgacaaaaagtgtatcctatggtaatcaaattcactttttctttttatgattcttttagataaagaaaaaatggtatgttgctgccattttttgaaacgatcaaagatcccgaagtaatgtctaaacccaatgattcaaggaaaagctaaatgattctggaacaagtaaataccattttcaaattgtctcaccaattctagtcgactgaaaaaaaaa--taggttc-----taaaaaa-gacgggcaagaaaaggggg-cagagaccgctcaataaaagaaatacctaatttgttttcatttgagttagttgaaagttatccaatttgaggtatgaggttgcaagtacgaagagttcttctttttttttt---cattctgaaaaaaaaaa----gaataaaataccgaaaccc------tagtctaattgatttgataattttattgatctattttacatcataattttatacataaacataattttcaattttagcgagccgtacgaggagaaaacttcttatacgttt-ctagggggggg--tgtgttgttcatatatatctatcccagacacgaggattttcagtcctctgctctaccagctgagctatcccgaccattcttgacgaatcatcttca---------gtttataaaatgacttaagtctatgtcaactaaataaaaaaaa--ggactttggaaaaactcaattcaatagt-agt-------aatgattatgtattgttaatcatcatcattcatatagaaaaaaa---tta--------------------gtaattagtttagagaataaaaagg-tccttttggggatagagggacttgaacccnnnngatttttaaagtcgacggattttcctcttactcaaaatttcattagtgtcgtattgacatgtagaatgggactctatctttattctcgtttgattagttcttttcaaa--------------agatctatcagaactacgatggagtgagtgatttgatcaatgaatattctattttttc-ttcaactttgaatttgattttcttaacatcgatcatttgagatgcaaatattcacaaatcgaataaatatt-agagtcttcgttaatcaattgaaat------actatttt----catacatgtattcatacatatat--------gtattgaaacatatacacaaatagata----tctgttttttctcctcgatcctttctcgaactcta----attttgatagattttgatagaatagatttctacctagaaaagaaatttatcgtcaactccgtttgttagaacagcttccattgagtctctgcacctatccctttttt-----ctcgtcgctttcttaactgaactttcccttgttttcgtaaagcaggatttggctcaggattgcccattgtgaattccagggtttctctgaatttgaaagttttcacttgttaagtttccataccaaggctcaatccaattnnnnnnnnnnnn
Lotus_hirsutus_03052322_Greece                     attagctgtggattctgatatccgccattttttctagta----ttagtatatagaaatcagaggtgctcttggctcgacatcgtttgttctattccactagaatccattgtttggagtatccctcggagaggatttgatgatgtaaatagtacatgatggagctcgagttgattcatttttcaggggcaagtatctaaggttagtggagattaataagttagaataacttcgtaagtaaacttttgatagagaaattgaaaggatccaattcgagcacggttcaaaagagtctaaatttgtaggaattggtaaaacttttttgaccaaaagtgtatcctatggtaatcaaattcactttttatttttatgattcttttagataaagaaaaaatggtatgttgctgccattttttgaaacgattaaagatcccgaagtaatgtctaaacccaatgattcaaggaaaagctaaatgattctggaacaagtaaataccattttcaaattgtctcaccaattctagtcgactgaaaaaaaaaa-taggttc-----taaaaaa-gacgggcaagaaaaggggg-cagagaccgctcaataaaagaaatacctaatttgttttcatttgagttagttgaaagttatccaatttgaggtatgaggttgcaagtacgaagagttattctttttttttt---cattctgaaaacaaaaaa---gaataaaataccgaaaccc------tagtctaattgatttgataattttattgatctattttacatcataattttatacataaacataattttcaattttagcgagccgtacgaggagaaaacttcttatacgttt-ctagggggggg--tgtgttgttcatatatatctatcccannnnnnnnnnnnnnnnntcctctgctctaccagctgagctatcccgaccattcttgacgaatcatcttca---------gtttataaaatgacttacgtctatgtcaactaaataaaaaaa---ggactttggaaaaactca-----atagt-agt-------aatgattatgtattgttaatcatcatcattcatatagaaaaaaa---tga--------------------gtaattagtttagagaataaaaagg-tccttttggggatagagggacttgaaccctcacgatttttaaagtcgacggattttcctcttactcaaaatttcattagtgtcgtattgacatgtagaatgggactctatctttattctcgtttgattagttcttttcaaa--------------agatctatcagaactacgatggagtgagtgatttgatcaatgaatattctattttttc-ttcaactttgaatttgattttcttaacatcgatcatttgagatgcaaatattcacaaatcgaataaatatt-agagtcttcgttaatcaattgaaat------actatttt----------------catacatatat--------gtattgaaacatatacacaaatagata----tctgttttttctcctccatcctttctc------ta----attttgatagattttgatagaatagatttctacctagaaaagaaatttatcgtcaactccgtttgttagaacagcttccattgagtctctgcacctatccctttttt-----ctcgtcgctttcttaactgaactttcccttgttttcgtaaagcaggatttggctcaggattgcccattgtgaattccagggtttctctgaatttgaaagttttcacttgttaagtttccataccaaggctcaatccannnnnnnnnnnnnnn
Lotus_hirsutus_03052323_Spain                      attagctgtggattctgatatccgccattttttctagta----ttagtatatagaaatcagaggtgctcttgactcgacatcgtttgttctattccactagaatccattgtttggggtatccctcggagaggatttgatgatgtaaatagtacatgatggagctcgagttgattcatttttcaggggcaagtatctaaggttagtggagattaataagttagaataacttcgtaagtaaacttttgatagagaaattgaaaggatccaattcgagcacggttcaaaagagtcaaaatttgtaggaattggtaaaacttttttgacaaaaagtgtatcctatggtaatcaaattcactttttctttttatgattcttttagataaagaaaaaatggtatgttgctgccattttttgaaacgatcaaagatcccgaagtaatgtctaaacccaatgattcaaggaaaagctaaatgattctggaacaagtaaataccattttcaaattgtctcaccaattctagtcgactgaaaaaaaaa--taggttc-----taaaaaa-gacgggcaagaaaaggggg-cagagaccgctcaataaaagaaatacctaatttgttttcatttgagttagttgaaagttatccaatttgaggtatgaggttgcaagtacgaagagttcttctttttttttt---cattctgaaaaaaaaaaa---gaataaaataccgaaaccc------tagtctaattgatttgataattttattgatctattttacatcataattttatacataaacataattttcaattttagcgagccgtacgaggagaaaacttcttatacgttttctagggggggg--tgtgttgttcatatatatctatcccannnnnnnnnnnnnnnnnnnnnnnnnnnnnnnnnnnnnnctatcccgaccattcttgacgaatcatcttca---------gtttataaaatgacttaagtctatgtcaactaaataaaaaaaa--ggactttggaaaaactcaattcaatagt-agt-------aatgattatgtattgttaatcatcatcattcatatagaaaaaaa---tta--------------------gtaattagtttagagaataaaaagg-tccttttggggatagagggacttgaaccctcacgatttttaaagtcgacggattttcctcttactcaaaatttcattagtgtcgtattgacatgtagaatgggactctatctttattctcgtttgattagttcttttcaaa--------------agatctatcagaactacgatggagtgagtgatttgatcaatgaatattctattttttc-ttcaactttgaatttgattttcttaacatcgatcatttgagatgcaaatattcacaaatcgaataaatatttagagttttcgttaatcaattgaaat------actatttt----catacatgtattcatacatatat--------gtattgaaacatatacacaaatagata----tctgttttttctcctcgatcctttctcgaactcta----attttgatagattttgatagaatagatttctacctagaaaagaaatttatcgtcaactccgtttgttagaacagcttccattgagtctctgcacctatccctttttt-----ctcgtcgctttcttaactgaactttcccttgttttcgtaaagcaggatttggctcaggattgcccattgtgaattccagggtttctctgaatttgaaagttttcacttgttaagtttccataccaaggctcaatccannnnnnnnnnnnnnn
Lotus_hirsutus_03052324_Spain                      attagctgtggattctgatatccgccattttttctagta----ttagtatatagaaatcagaggtgctcttgactcgacatcgtttgttctattccactagaatccattgtttggggtatccctcggagaggatttgatgatgtaaatagtacatgatggagctcgagttgattcatttttcaggggcaagtatctaaggttagtggagattaataagttagaataacttcgtaagtaaacttttgatagagaaattgaaaggatccaattcgagcacggttcaaaagagtcaaaatttgtaggaattggtaaaacttttttgacaaaaagtgtatcctatggtaatcaaattcactttttctttttatgattcttttagataaagaaaaaatggtatgttgctgccattttttgaaacgatcaaagatcccgaagtaatgtctaaacccaatgattcaaggaaaagcnnnnnnnnnnnnnnnnnnnnnnnnnnnnnnnnnnnnnnnnnnnnnnnnnnnnnnnnnnnnnnnnnnnnn---nnnnnnn-----nnnnnnn-nnnnnnnnnnnnnnnnnnn-nnnnnnnnnnnnnnnnnnnnnnnnnnnnnnnnnnnnnnnnnnnnnnnnnnnnnnnnnnnnnnnnnnnnnnnnnnnnnnnnnnnnnnnnnnnnnnnnnnnnnnnnnnnnnnn---nnnnnnnnnnnnnnnnnn---nnnnnnnnnnnnnnnnnnn------nnnnnnnnnnnnnnnnnnnnnnnnnnnnnnnnnnnnnnnnnnnnnnnnnnnnnnnnnnnnnnnnnnnnnnnnnnnnnnnnnnnnnnnnnnnnnnnnnnnnnnnnnnnnnnn-nnnnnnnnnnn--nnnnnnnnnnnnnnnnnnnnnnnnnngacacgaggattttcagtcctctgctctaccagctgagctatcccgaccattcttgacgaatcatcttca---------gtttataaaatgacttaagtctatgtcaactaaataaaaaaaa--ggactttggaaaaactcaattcaatagt-agt-------aatgattatgtattgttaatcatcatcattcatatagaaaaaaa---tta--------------------gtaattagtttagagaataaaaagg-tccttttggggatagagggacttgaaccctcacgatttttaaagtcgacggattttcctcttactcaaaatttcattagtgtcgtattgacatgtagaatgggactctatctttattctcgtttgattagttcttttcaaa--------------agatctatcagaactacgatggagtgagtgatttgatcaatgaatattctattttttc-ttcaactttgaatttgattttcttaacatcgatcatttgagatgcaaatattcacaaatcgaataaatatt-agagtcttcgttaatcaattgaaat------actatttt----------------catacatatat--------gtattgaaacatatacacaaatagata----tctgttttttctcctcgatcctttctcgaactcta----attttgatagattttgatagaatagatttctacctagaaaagaaatttatcgtcaactccgtttgttagaacagcttccattgagtctctgcacctatccctttttt-----ctcgtcgctttcttaactgaactttcccttgttttcgtaaagcaggatttggctcaggattgcccattgtgaattccagggtttctctgaatttgaaagttttcacttgttaagtttccataccaaggctcaatccaattaagtccgtagcg
Lotus_hirsutus_03052351_France                     attagctgtggattctgatatccgccattttttctagta----ttagtatatagaaatcagaggtgctcttggctcgacatcgtttgttctattccactagaatccattgtttggggtatccctcggagaggatttgatgatgtaaatagtacatgatggagctcgagttgattcatttttcaggggcaagtatctaaggttagtggagattaataagttagaataacttcgtaagtaaacttttgatagagaaattgaaaggatccaattcgagcacggttcaaaagagtcaaaatttgtaggaattggtaaaacttttttgaccaaaagtgtatcctatggtaatcaaattcactttttatttttatgattcttttagataaagaaaaaatggtatgttgctgccattttttgaaacgattaaagatcccgaagtaatgtctaaacccaatgattcaaggaaaagctaaatgattctggaacaagtaaataccattttcaaattgtctcaccaattctagtcgactgaaaaaaaa---taggttc-----taaaaaa-gacgggcaagaaaaggggg-cagagaccgctcaataaaagaaatacctaatttgttttcatttgagttagttgaaagttatccaatttgaggtatgaggttgcaagtacgaagagttattctttttttttt---cattctgaaaacaaaaaa---gaataaaataccgaaaccc------tagtctaattgatttgataattttattgatctattttacatcataattttatacataaacataattttcgattttagcgagccgtacgaggagaaaacttcttatacgttt-ctagggggggg--tgtgttgttcatatatatctatcccannnnnnnnnnnnnnnnntcctctgctctaccagctgagctatcccgaccattcttgacgaatcatcttca---------gtttataaaatgacttaagtctatgtcaactaaataaaaaaaa--ggactttggaaaaactca-----atagt-agt-------aatgattatgtattgttaatcatcatcattcatatagaaaaaaaa--tta--------------------gtaattagtttagaaaagaaaaagg-tccttttggggatagagggacttgaaccctcacgatttttaaagtcgacggattttcctcttactcaaaatttcattagtgtcgtattgacatgtagaatgggactctatctttattctcgtttgattagttcttttcaaa--------------agatctatcagaactacgatggagtgagtgatttgatcaatgaatattctattttttc-ttcaactttgaatttgattttcttaacatcgatcatttgagatgcaaatattcacaaatcgaataaatatt-agagtcttcgttaatcaattgaaat------actatttt----------------catacatatat--------gtattgaaacatatacacaaatagata----tctgttttttctcctccatcctttctcgaactcta----attttgatagattttgatagaatagatttctacctagaaaagaaatttatcgtcaactccgtttgttagaacagcttccattgagtctctgcacctatccctttttt-----ctcgtckctttcttaactgaactttcccttgttttcgtaaagcaggatttggctcaggattgcccattgtgaattccagggtttctctgaatttgaaagttttcacttgttaagtttccataccaaggctcaannnnnnnnnnnnnnnnnnn
Lotus_hirsutus_1_Spain                             attagctgtggattctgatatccgccattttttctagta----ttagtatatagaaatcagaggtgctcttgactcgacatcgtttgttctattccactagaatccattgtttggggtatccctcggagaggatttgatgatgtaaatagtacatgatggagctcgagttgattcatttttcaggggcaagtatctaaggttagtggagattaataagttagaataacttcgtaagtaaacttttgatagagaaattgaaaggatccaattcgagcacggttcaaaagagtcaaaatttgtaggaattggtaaaacttttttgacaaaaagtgtatcctatggtaatcaaattcactttttctttttatgattcttttagataaagaaaaaatggtatgttgctgcccttttttgaaacgatcaaagatcccgaagtaatgtctaaacccaatgattcaaggaaaagctaaatgattctggaacaactaaataccattttcaaattgtctcaccaattctagtccactgaaaaaaaaa--taggttc-----taaaaaa-gacgggcaagaaaaggggg-cagagaccgctcaataaaagaaatacctaatttgttttcatttgagttagttgaaagttatccaatttgaggtatgaggttgcaagtacgaagagttcttctttttttttt---cattctgaaaaaaaaaaa---gaataaaataccgaaaccc------tagtctaattgatttgataattttattgatctattttacatcataattttatacataaacataattttcaattttagcgagccgtacgaggagaaaacttcttatacgttt-ctagggggggg--tgtgttgttcatatatatctatcccannnnnnnnnnnnnnnnnnnctctgctctaccagctgagctatcccgaccattcttgacgaatcatcttca---------gtttataaaatgacttaagtctatgtcaactaaataaaaaaaa--ggactttggaaaaactcaattcaatagt-agt-------aatgattatgtattgttaatcatcatcattcatatagaaaaaaa---tta--------------------gtaattagtttagagaataaaaagg-tccttttggggatagagggacttgaaccctcacgatttttaaagtcgacggattttcctcttactcaaaatttcattagtgtcgtattgacatgtagaatgggactctatctttattctcgtttgattagttcttttcaaa--------------agatctatcagaactacgatggagtgagtgatttgatcaatgaatattctattttttc-ttcaactttgaatttgattttcttaacatcgatcatttgagatgcaaatattcacaaatcgaataaatatttagagttttcgttaatcaattgaaat------actatttt----catacatgtattcatacatatat--------gtattgaaacatatacacaaatagata----tctgttttttctcctcgatcctttctcgaactcta----attttgatagattttgatagaatagatttctacctagaaaagaaatttatcgtcaactccgtttgttagaacagcttccattgagtctctgcacctatccctttttt-----ctcgtcgctttcttaactgaactttcccttgttttcgtaaagcaggatttggctcaggattgcccattgtgaattccagggtttctctgaatttgaaagttttcacttgttaagtttccataccaaggctcaatccaattaagtccgtagcg
Lotus_hirsutus_1841_Turkey                         attagctgtggattctgatatccgccattttttctagta----ttagtatatagaaatcagaggtgctcttggctcgacatcgtttgttctattccactagaatccattgtttggggtatccctcggagaggatttgatgatgtaaatagtacatgatggagctcgagttgattcatttttcaggggcaagtatctaaggttagtggagattaataagttagaataacttcgtaagtaaacttttgatagagaaattgaaaggatccaattcgagcacggttcaaaagagtcaaaatttgtaggaattggtaaaacttttttgaccaaaagtgtatcctatggtaatcaaattcactttttatttttatgattcttttagataaagaaaaaatggtatgttgctgccattttttgaaacgattaaagatcccgaagtaatgtctaaacccaatgattcaaggaaaagctaaatgattctggaacaagtaaataccattttcaaattgtctcaccaattctagtcgactgaaaaaaaaa--taggttc-----taaaaaa-gacgggcaagaaaaggggg-cagagaccgctcaataaaaaaaatacctaatttgttttcatttgagttagttgaaagttatccaatttgaggtatgaggttgcaagtacgaagagttattctttttttttt---cattctgaaaaaaaaaaa---gaataaaataccgaaaccc------tagtctaattgatttgataattttattgatctattttacatcataattttatacataaacataattttcaattttagcgagccgtacgaggagaaaacttcttatacgttt-ctagggggggg--tgtgttgttcatatatatctatcccagacacgaggattttcagtcctctgctctaccagctgagctatcccgaccattcttgacgaatcatcttca---------gtttataaaatgacttaagtctatgtcaactaaataaaaaaaa--ggactttggaaaaactca-----atagt-agt-------aatgattatgtattgttaatcatcatcattcatatagaaaaaaa---tta--------------------gtaattagtttagagaataaaaagg-tccttttggggatagagggacttgaaccctcacgatttttaaagtcgacggattttcctcttactcaaaatttcattagtgtcgtattgacatgtagaatgggactctatctttattctcgtttgattagttcttttcaaa--------------agatctatcagaactacgatggagtgagtgatttgatcaatgaatattctattttttc-ttcaactttgaatttgattttcttaacatcgatcatttgagatgcaaatattcacaaatcgaataaatatt-agagtcttcgttaatcaattgaaat------actatttt----------------catacatatat--------gtattgaaacatatacacaaatagata----tctgttttttctcctcgatcctttctcgaactcta----attttgatagattttgatagaatagatttctacctagaaaagaaatttatcgtcaactccgtttgttagaacagcttccattgagtctctgcacctatccctttttt-----ctcgtcgctttcttaactgaactttcccttgttttcgtaaagcaggatttggctcaggattgcccattgtgaattccagggtttctctgaatttgaaagttttcacttgttaagtttccataccaaggctcaatccaattaagtccgtagcg
Lotus_hirsutus_2058_Turkey                         attagctgtggattctgatatccgccattttttctagta----ttagtatatagaaatcagaggtgctcttggctcgacatcgtttgttctattccactagaatccattgtttggggtatccctcggagaggatttgatgatgtaaatagtacatgatggagctcgagttgattcatttttcaggggcaagtatctaaggttagtggagattaataagttagaataacttcgtaagtaaacttttgatagagaaattgaaaggatccaattcgagcacggttcaaaagagtcaaaatttgtaggaattggtaaaacttttttgaccaaaagtgtatcctatggtaatcaaattcactttttatttttatgattcttttagataaagaaaaaatggtatgttgctgccattttttgaaacgattaaagatcccgaagtaatgtctaaacccaatgattcaaggaaaagctaaatgattctggaacaagtaaataccattttcaaattgtctcaccaattctagtcgactgaaaaaaaaa--taggttc-----taaaaaa-gacgggcaagaaaaggggg-cagagaccgctcaataaaaaaaatacctaatttgttttcatttgagttagttgaaagttatccaatttgaggtatgaggttgcaagtacgaagagttattctttttttttt---cattctgaaaaaaaaa-----gaataaaataccgaaaccc------tagtctaattgatttgataattttattgatctattttacatcataattttatacataaacataattttcaattttagcgagccgtacgaggagaaaacttcttatacgttt-ctagggggggg--tgtgttgttcatatatatctatcccagacacgaggattttcagtcctctgctctaccagctgagctatcccgaccattcttgacgaatcatcttca---------gtttataaaatgacttaagtctatgtcaactaaataaaaaaaa--ggactttggaaaaactca-----atagt-agt-------aatgattatgtattgttaatcatcatcattcatatagaaaaaaa---tta--------------------gtaattagtttagagaataaaaagg-tccttttggggatagagggacttgaaccctcacgatttttaaagtcgacggattttcctcttactcaaaatttcattagtgtcgtattgacatgtagaatgggactctatctttattctcgtttgattagttcttttcaaa--------------agatctatcagaactacgatggagtgagtgatttgatcaatgaatattctattttttc-ttcaactttgaatttgattttcttaacatcgatcatttgagatgcaaatattcacaaatcgaataaatatt-agagtcttcgttaatcaattgaaat------actatttt----------------catacatatat--------gtattgaaacatatacacaaatagata----tctgttttttctcctcgatcctttctcgaactcta----attttgatagattttgatagaatagatttctacctagaaaagaaatttatcgtcaactccgtttgttagaacagcttccattgagtctctgcacctatccctttttt-----ctcgtcgctttcttaactgaactttcccttgttttcgtaaagcaggatttggctcaggattgcccattgtgaattccagggtttctctgaatttgaaagttttcacttgttaagtttccataccaaggctcaatccaattaagtccgtagcg
Lotus_hirsutus_343816_Spain                        attagctgtggattctgatatccgccattttttctagta----ttagtatatagaaatcagaggtgctcttgactcgacatcgtttgttctattccactagaatccattgtttggggtatccctcggagaggatttgatgatgtaaatagtacatgatggagctcgagttgattcatttttcaggggcaagtatctaaggttagtggagattaataagttagaataacttcgtaagtaaacttttgatagagaaattgaaaggatccaattcgagcacggttcaaaagagtcaaaatttgtaggaattggtaaaacttttttgacaaaaagtgtatcctatggtaatcaaattcactttttctttttatgattcttttagataaagaaaaaatggtatgttgctgccattttttgaaacgatcaaagatcccgaagtaatgtctaaacccaatgattcaaggaaaagctaaatgattctggaacaagtaaataccattttcaaattgtctcaccaattctagtcgactgaaaaaaaaa--taggttc-----taaaaaa-gacgggcaagaaaaggggg-cagagaccgctcaataaaagaaatacctaatttgttttcatttgagttagttgaaagttatccaatttgaggtatgaggttgcaagtacgaagagttcttctttttttttt---cattctgaaaaaaaaaaa---gaataaaataccgaaaccc------tagtctaattgatttgataattttattgatctattttacatcataattttatacataaacataattttcaattttagcgagccgtacgaggagaaaacttcttatacgttttctagggggggg--tgtgttgttcatatatatctatcccagacacgaggattttcagtcctctgctctaccagctgagctatcccgaccattcttgacgaatcatcttca---------gtttataaaatgacttaagtctatgtcaactaaataaaaaaaa--ggactttggaaaaactcaattcaatagt-agt-------aatgattatgtattgttaatcatcatcattcatatagaaaaaaa---tta--------------------gtaattagtttagagaataaaaagg-tccttttggggatagagggacttgaaccctcacgatttttaaagtcgacggattttcctcttactcaaaatttcattagtgtcgtattgacatgtagaatgggactctatctttattctcgtttgattagttcttttcaaa--------------agatctatcagaactacgatggagtgagtgatttgatcaatgaatattctattttttc-ttcaactttgaatttgattttcttaacatcgatcatttgagatgcaaatattcacaaatcgaataaatatt-agagtcttcgttaatcaattgaaat------actatttt----catacatgtatt----catatat--------gtattgaaacatatacacaaatagata----tctgttttttctcctcgatcctttctcgaactcta----attttgatagattttgatagaatagatttctacctagaaaagaaatttatcgtcaactccgtttgttagaacagcttccattgagtctctgcacctatccctttttt-----ctcgtcgctttcttaactgaactttcccttgttttcgtaaagcaggatttggctcaggattgcccattgtgaattccagggtttctctgaatttgaaagttttcacttgttaagtttccataccaaggctcaatccaattaagtccgtagcg
Lotus_hirsutus_4_Yugoslavia                        attagctgtggattctgatatccgccattttttctagta----ttagtatatagaaatcagaggtgctcttggctcgacatcgtttgttctattccactagaatccattgtttggggtatccctcggagaggatttgatgatgtaaatagtacatgatggagctcgagttgattcatttttcaggggcaagtatctaaggttagtggagattaataagttagaataacttcgtaagtaaacttttgatagagaaattgaaaggatccaattcgagcacggttcaaaagagtcaaaatttgtaggaattggtaaaacttttttgaccaaaagtgtatcctatggtaatcaaattcactttttatttttatgattcttttagataaagaaaaaatggtatgttgctgccattttttgaaacgattaaagatcccgaagtaatgtctaaacccaatgattcaaggaaaagctaaatgattctggaacaagtaaataccattttcaaattgtctcaccaattctagtcgactgaaaaaaaaa--taggttc-----taaaaaa-gacnggcaaaaaaaggggg-cagagaccgctcaataaaagaaatacctaatttgttttcatttgagttagttgaaagttatccaatttgaggtatgaggttgcaagtacgaagagtttttctttttttttt---cattctgaaaaaaaaaaa---gaataaaataccgaaaccc------tagtctaattgatttgataattttattgatctattttacatcataattttatacataaacataattttcaattttagcgagccgtacgaggagaaaacttcttatacgttt-ctagggggggg--tgtgttgttcatatatatctatcccannnnnnnnnnnnnnnnnnnctctgctctaccagctgagctatcccgaccattcttgacgaatcatcttca---------gtttataaaatgacttaagtctatgtcaactaaataaaaaaaa--ggactttggaaaaactca-----atagt-agt-------aatgattatgtattgttaatcatcatcattcatatagaaaaaaaa--tta--------------------gtaattagtttagagaataaaaagg-tccttttggggatagagggacttgaaccctcacgatttttaaagtcgacggattttcctcttactcaaaatttcattagtgtcgtattgacatgtagaatgggactctatctttattctcgtttgattagttcttttcgaa--------------agatctatcagaactacgatggagtgagtgatttgatcaatgaatattctattttttc-ttcaactttgaatttgattttcttaacatcgatcatttgagatgcaaatattcacaaatcgaataaatatt-agagtcttcgttaatcaattgaaat------actatttt----------------catacatatat--------gtattgaaacatatacacaaatagata----tctgttttttctcctccatcctttctcgaactcta----attttgatagattttgatagaatagatttctacctagaaaagaaatttatcgtcaactccgtttgttagaacagcttccattgagtctctgcacctatccctttttt-----ctcgtcgctttcttaactgaactttcccttgttttcgtaaagcaggatttggctcaggattgcccattgtgaattccagggtttctctgaatttgaaagttttcacttgttnnnnnnnnnnnnnnnnnnnnnnnnnnnnnnnnnnnnnnnnn
Lotus_hirsutus_609_Spain                           attagctgtggattctgatatccgccattttttctagta----ttagtatatagaaatcagaggtgctcttgactcgacatcgtttgttctattccactagaatccattgtttggggtatccctcggagaggatttgatgatgtaaatagtacatgatggagctcgagttgattcatttttcaggggcaagtatctaaggttagtggagattaataagttagaataacttcgtaagtaaacttttgatagagaaattgaaaggatccaattcgagcacggttcaaaagagtcaaaatttgtaggaattggtaaaacttttttgacaaaaagtgtatcctatggtaatcaaattcactttttctttttatgattcttttagataaagaaaaaatggtatgttgctgccattttttgaaacgatcaaagatcccgaagtaatgtctaaacccaatgattcaaggaaaagctaaatgattctggaacaagtaaataccattttcaaattgtctcaccaattctagtcgactgaaaaaaaaa--taggttc-----taaaaaa-gacgggcaagaaaaggggg-cagagaccgctcaataaaagaaatacctaatttgttttcatttgagttagttgaaagttatccaatttgaggtatgaggttgcaagtacgaagagttcttctttttttttt---cattctgaaaaaaaaaa----gaataaaataccgaaaccc------tagtctaattgatttgataattttattgatctattttacatcataattttatacataaacataattttcaattttagcgagccgtacgaggagaaaacttcttatacgttt-ctagggggggg--tgtgttgttcatatatatctatcccagacacgaggattttcagtcctctgctctaccagctgagctatcccgaccattcttgacgaatcatcttca---------gtttataaaatgacttaagtctatgtcaactaaataaaaaaaa--ggactttggaaaaactcaattcaatagt-agt-------aatgattatgtattgttaatcatcatcattcatatagaaaaaaa---tta--------------------gtaattagtttagagaataaaaagg-tccttttggggatagagggacttgaaccctcacgatttttaaagtcgacggattttcctcttactcaaaatttcattagtgtcgtattgacatgtagaatgggactctatctttattctcgtttgattagttcttttcaaa--------------agatctatcagaactacgatggagtgagtgatttgatcaatgaatattctattttttc-ttcaactttgaatttgattttcttaacatcgatcatttgagatgcaaatattcacaaatcgaataaatatttagagtcttcgttaatcaattgaaat------actatttt----catacatgtattcatacatatat--------gtattgaaacatatacacaaatagata----tctgttttttctcctcgatcctttctcgaactcta----attttgatagattttgatagaatagatttctacctagaaaagaaatttatcgtcaactccgtttgttagaacagcttccattgagtctctgcacctatccctttttt-----ctcgtcgctttcttaactgaactttcccttgttttcgtaaagcaggatttggctcaggattgcccattgtgaattccagggtttctctgaatttgaaagttttcacttgttaagtttccataccaaggctcaatccaattaagtccgtagcg
Lotus_hirsutus_626236_Spain                        attagctgtggattctgatatccgccattttttctagta----ttagtatatagaaatcagaggtgctcttgactcgacatcgtttgttctattccactagaatccattgtttggggtatccctcggagaggatttgatgatgtaaatagtacatgatggagctcgagttgattcatttttcaggggcaagtatctaaggttagtggagattaataagttagaataacttcgtaagtaaacttttgatagagaaattgaaaggatccaattcgagcacggttcaaaagagtcaaaatttgtaggaattggtaaaacttttttgacaaaaagtgtatcctatggtaatcaaattcactttttctttttatgattcttttagataaagaaaaaatggtatgttgctgccattttttgaaacgatcaaagatcccgaagtaatgtctaaacccaatgattcaaggaaaagctaaatgattctggaacaagtaaataccattttcaaattgtctcaccaattctagtcgactgaaaaaaaaa--taggttc-----taaaaaa-gacgggcaagaaaaggggg-cagagaccgctcaataaaagaaatacctaatttgttttcatttgagttagttgaaagttatccaatttgaggtatgaggttgcaagtacgaagagttcttctttttttttt---cattctgaaaaaaaaaaa---gaataaaataccgaaaccc------tagtctaattgatttgataattttattgatctattttacatcataattttatacataaacataattttcaattttagcgagccgtacgaggagaaaacttcttatacgttt-ctagggggggg--tgtgttgttcatatatatctatcccannnnnnnnnnnnnnnnnnnnnnnnnnnnnnnagctgagctatcccgaccattcttgacgaatcatcttca---------gtttataaaatgacttaaktctatgtcaactaaataaaaaaaa--ggactttggaaaaactcaattcaatagt-agt-------aatgattatgtattgttaatcatcatcattcatatagaaaaaaa---tta--------------------gtaattaktttagagaataaaaagg-tccttttggggatagagggacttgaaccctcacgatttttaaagtcgacggattttcctcttactcaaaatttcattagtgtcgtattgacatgtagaatgggactctatctttattctcgtttgattagttcttttcaaa--------------agatctatcagaactacgatggagtgagtgatttgatcaatgaatattctattttttc-ttcaactttgaatttgattttcttaacatcgatcatttgagatgcaaatattcacaaatcgaataaatatttagagtcttcgttaatcaattgaaat------actatttt----catacatgtattcatacatatat--------gtattgaaacatatacacaaatagata----tctgttttttctcctcgatcctttctcgaactcta----attttgatagattttgatagaatagatttctacctagaaaagaaatttatcgtcaactccgtttgttagaacagcttccattgagtctctgcacctatccctttttt-----ctcgtcgctttcttaactgaactttcccttgttttcgtaaagcaggatttggctcaggattgcccattgtgaattccagggtttctctgaatttgaaagttttcacttgttaagtttccatannnnnnnnnnnnnnnnnnnnnnnnnnnnnn
Lotus_hirsutus_7_Turkey                            attagctgtggattctgatatccgccattttttctagta----ttagtatatagaaatcagaggtgctcttggctcgacatcgtttgttctattccactagaatccattgtttggggtatccctcggagaggatttgatgatgtaaatagtacatgatggagctcgagttgattcatttttcaggggcaagtatctaaggttagtggagattaataagttagaataacttcgtaagtaaacttttgatagagaaattgaaaggatccaattcgagcacggttcaaaagagtcaaaatttgtaggaattggtaaaacttttttgaccaaaagtgtatcctatggtaatcaaattcactttttatttttatgattcttttagataaagaaaaaatggtatgttgctgccattttttgaaacgattaaagatcccgaagtaatgtctaaacccaatgattcaaggaaaagctaaatgattctggaacaagtaaataccattttcaaattgtctcaccaattctagtcgactgaaaaaaaaa--taggttc-----taaaaaa-gacgggcaagaaaaggggg-cagagaccgctcaataaaagaaatacctaatttgttttcatttgagttagttgaaagttatccaatttgaggtatgaggttgcaagtacgaagagttattctttttttttt---cattctgaaaacaaaaaa---gaataaaataccgaaaccc------tagtctaattgatttgataattttattgatctattttacatcataattttatacataaacataattttcaattttagcgagccgtacgaggagaaaacttcttatacgttt-ctagggggggg--tgtgttgttcatatatatctatcccannnnnnnnnnnnnnnnnnnctctgctctaccagctgagctatcccgaccattcttgacgaatcatcttca---------gtttataaaatgacttaagtctatgtcaactaaataaaaaaaa--ggactttggaaaaactca-----atagt-agt-------aatgattatgtattgttaatcatcatcattcatatagaaaaaaaa--tta--------------------gtaattagtttagagaataaaaagg-tccttttggggatagagggacttgaaccctcacgatttttaaagtcgacggattttcctcttactcaaaatttcattagtgtcgtattgacatgtagaatgggactctatctttattctcgtttgattagttcttttcgaa--------------agatctatcagaactacgatggagtgagtgatttgatcaatgaatattctattttttc-ttcaactttgaatttgattttcttaacatcgatcatttgagatgcaaatattcacaaatcgaataaatatt-agagtcttcgttaatcaattgaaat------actatttt----------------catacatatat--------gtattgaaacatatacacaaatagata----tctgttttttctcctccatcctttctcgaactcta----attttgatagattttgatagaatagatttctacctagaaaagaaatttatcgtcaactccgtttgttagaacagcttccattgagtctctgcacctatccctttttt-----ctcgtcgctttcttaactgaactttcccttgttttcgtaaagcaggatttggctcaggattgcccattgtgaattccagggtttctctgaatttgaaagttttcacttgttaagtttccataccaaggctcaatccaattaagtccgtagcg
Lotus_hirsutus_D11_Turkey                          attagctgtggattctgatatccgccattttttctagta----ttagtatatagaaatcagaggtgctcttggctcgacatcgtttgttctattccactagaatccattgtttggggtatccctcggagaggatttgatgatgtaaatagtacatgatggagctcgagttgattcatttttcaggggcaagtatctaaggttagtggagattaataagttagaataacttcgtaagtaaacttttgatagagaaattgaaaggatccaattcgagcacggttcaaaagagtcaaaatttgtaggaattggtaaaacttttttgaccaaaagtgtatcctatggtaatcaaattcactttttatttttatgattcttttagataaagaaaaaatggtatgttgctgccattttttgaaacgattaaagatcccgaagtaatgtctaaacccaatgattcaaggaaaagctaaatgattctggaacaagtaaataccattttcaaattgtctcaccaattctagtcgactgaaaaaaaaa--taggttc-----taaaaaa-gacgggcaagaaaaggggg-cagagaccgctcaataaaagaaatacctaatttgttttcatttgagttagttgaaagttatccaatttgaggtatgaggttgcaagtacgaagagttattctttttttttt---cattctgaaaacaaaaaa---gaataaaataccgaaaccc------tagtctaattgatttgataattttattgatctattttacatcataattttatacataaacataattttcaattttagcgagccgtacgaggagaaaacttcttatacgttt-ctagggggggg--tgtgttgttcatatatatctatcccagacacgaggattttcagtcctctgctctaccagctgagctatcccgaccattcttgacgaatcatcttca---------gtttataaaatgacttaagtctatgtcaactaaataaaaaaaa--ggactttggaaaaactca-----atagt-agt-------aatgattatgtattgttaatcatcatcattcatatagaaaaaaaa--tta--------------------gtaattagtttagagaataaaaagg-tccttttggggatagagggacttgaaccctcacgatttttaaagtcgacggattttcctcttactcaaaatttcattagtgtcgtattgacatgtagaatgggactctatctttattctcgtttgattagttcttttcgaa--------------agatctatcagaactacgatggagtgagtgatttgatcaatgaatattctattttttc-ttcaactttgaatttgattttcttaacatcgatcatttgagatgcaaatattcacaaatcgaataaatatt-agagtcttcgttaatcaattgaaat------actatttt----------------catacatatat--------gtattgaaacatatacacaaatagata----tctgttttttctcctccatcctttctcgaactcta----attttgatagattttgatagaatagatttctacctagaaaagaaatttatcgtcaactccgtttgttagaacagcttccattgagtctctgcacctatccctttttt-----ctcgtcgctttcttaactgaactttcccttgttttcgtaaagcaggatttggctcaggattgcccattgtgaattccagggtttctctgaatttgaaagttttcacttgttaagtttccataccaaggctcaatccaattaagtccgtagcg
Lotus_hirsutus_D12_Greece                          attagctgtggattctgatatccgccattttttctagta----ttagtatatagaaatcagaggtgctcttggctcgacatcgtttgttctattccactagaatccattatttggggtatccctcggagaggatttgatgatgtaaatagtacatgatggagctcgagttgattcatttttcaggggcaagtatctaaggttagtggagattaataagttagaataacttcgtaagtaaacttttgatagagaaattgaaaggatccaattcgagcacggttcaaaagagtcaaaatttgtaggaattggtaaaacttttttgaccaaaagtgtatcctatggtaatcaaattcactttttatttttatgattcttttagataaagaaaaaatggtatgttgctgccattttttgaaacgattaaagatcccgaagtaatgtctaaacccaatgattcaaggaaaagctaaatgattctggaacaagtaaataccattttcaaattgtctcaccaattctagtcgactgaaaaaaaaa--taggttc-----taaaaaa-gacgggcaagaaaaggggg-cagagaccgctcaataaaaaaaatacctaatttgttttcatttgagttagttgaaagttatccaatttgaggtatgaggttgcaagtacgaagagttattctttttttttt---cattctgaaaaaaaaaaa---gaataaaataccgaaaccc------tagtctaattgatttgataattttattgatctattttacatcataattttatacataaacataattttcaattttagcgagccgtacgaggagaaaacttcttatacgttt-ctagggggggg--tgtgttgttcatatatatctatcccagacacgaggattttcagtcctctgctctaccagctgagctatcccgaccattcttgacgaatcatcttca---------gtttataaaatgacttaagtctatgtcaactaaataaaaaaa---ggactttggaaaaactca-----atagt-agt-------aatgattatgtattgttaatcatcatcattcatatagaaaaaaa---tga--------------------gtaattagtttagagaataaaaagg-tccttttggggatagagggacttgaaccctcacgatttttaaagtcgacggattttcctcttactcaaaatttcattagtgtcgtattgacatgtagaatgggactctatctttattctcgtttgattagttcttttcaaa--------------agatctatcagaactacgatggagtgagtgatttgatcaatgaatattctattttttc-ttcaactttgaatttgattttcttaacatcgatcatttgagatgcaaatattcacaaatcgaataaatatt-agagtcttcgttaatcaattgaaat------actatttt----------------catacatatat--------gtattgaaacatatacacaaatagata----tctgttttttctcctcgatcctttctcgaactcta----attttgatagattttgatagaatagatttctacctagaaaagaaatttatcgtcaactccgtttgttagaacagcttccattgagtctctgcacctatccctttttt-----ctcgtcgctttcttaactgaactttcccttgttttcgtaaagcaggatttggctcaggattgcccattgtgaattccagggtttctctgaatttgaaagttttcacttgttaagtttccataccaaggctcaatccaattaagtccgtagcg
Lotus_hirsutus_D13_Croatia                         attagctgtggattctgatatccgccattttttctagta----ttagtatatagaaatcagaggtgctcttggctcgacatcgtttgttctattccactagaatccattgtttggggtatccctcggagaggatttgatgatgtaaatagtacatgatggagctcgagttgattcatttttcaggggcaagtatctaaggttagtggagattaataagttagaataacttcgtaagtaaacttttgatagagaaattgaaaggatccaattcgagcacggttcaaaagagtcaaaatttgtaggaattggtaaaacttttttgaccaaaagtgtatcctatggtaatcaaattcactttttatttttatgattcttttagataaagaaaaaatggtatgttgctgccattttttgaaacgattaaagatcccgaagtaatgtctaaacccaatgattcaaggaaaagctaaatgattctggaacaagtaaataccattttcaaattgtctcaccaattctagtcgactgaaaaaaaaaa-taggttc-----taaaaaa-gacgggcaagaaaaggggg-cagagaccgctcaataaaaaaaatacctaatttgttttcatttgagttagttgaaagttatccaatttgaggtatgaggttgcaagtacgaagagttattctttttttttt---cattctgaaaaaaaaaaa---gaataaaataccgaaaccc------tagtctaattgatttgataattttattgatctattttacatcataattttatacataaacataattttcaattttagcgagccgtacgaggagaaaacttcttatacgttt-cta-ggggggg--tgtgttgttcatatatatctatcccagacacgaggattttcagtcctctgctctaccagctgagctatcccgaccattcttgacgaatcatcttca---------gtttataaaatgacttaagtctatgtcaactaaataaaaaaa---ggactttggaaaaactca-----atagt-agt-------aatgattatgtattgttaatcatcatcattcatatagaaaaaaa---tta--------------------gtaattagtttagagaataaaaagg-tccttttggggatagagggacttgaaccctcacgatttttaaagtcgacggattttcctcttactcaaaatttcattagtgtcgtattgacatgtagaatgggactctatctttattctcgtttgattagttcttttcaaa--------------agatctatcagaactacgatggagtgagtgatttgatcaatgaatattctattttttc-ttcaactttgaatttgattttcttaacatcgatcatttgagatgcaaatattcacaaatcgaataaatatt-agagtcttcgttaatcaattgaaat------actatttt----------------catacatatat--------gtattgaaagatatacacaaatagata----tctgttttttctcctcgatcctttctcgaactctatctaattttgatagattttgatagaatagatttctacctagaaaagaaatttatcgtcaactccgtttgttagaacagcttccattgagtctctgcacctatccctttttt-----ctcgtcgctttcttaactgaactttcccttgttttcgtaaagcaggatttggctcaggattgcccattgtgaattccagggtttctctgaatttgaaagttttcacttgttaagtttccataccaaggctcaatccaattaagtccgtagcg
Lotus_hirsutus_Gc3_Greece                          attagctgtggattctgatatccgccattttttctagta----ttagtatatagaaatcagaggtgctcttggctcgacatcgtttgttctattccactagaatccattgtttggggtatccctcggagaggatttgatgatgtaaatagtacatgatggagctcgagttgattcatttttcaggggcaagtatctaaggttagtggagattaataagttagaataacttcgtaagtaaacttttgatagagaaattgaaaggatccaattcgagcacggttcaaaagagtcaaaatttgtaggaattggtaaaacttttttgaccaaaagtgtatcctatggtaatcaaattcactttttatttttatgattcttttagataaagaaaaaatggtatgttgctgccattttttgaaacgattaaagatcccgaagtaatgtctaaacccaatgattcaaggaaaagctaaatgattctggaacaagtaaataccattttcaaattgtctcaccaattctagtcgactgaaaaaaaaa--taggttc-----taaaaaa-gacgggcaagaaaaggggg-cagagaccgctcaataaaaaaaatacctaatttgttttcatttgagttagttgaaagttatccaatttgaggtatgaggttgcaagtacgaagagttnttctttttttttt---cattctgaaaaaaaaaaa---gaataaaataccgaaaccc------tagtctaattgatttgataattttattgatctattttacatcataattttatacataaacataattttcaattttagcgagccgtacgaggagaaaacttcttatacgttt-ctagggggggg--tgtgttgttcatatatatctatcccagacacgaggattttcagtcctctgctctaccagctgagctatcccgaccattcttgacgaatcatcttca---------gtttataaaatgacttaagtctatgtcaactaaataaaaaaa---ggactttggaaaaactca-----atagt-agt-------aatgattatgtattgttaatcatcatcattcatatagaaaaaaa---tta--------------------gtaattagtttagagaataaaaggg-tccttttggggatagagggacttgaaccctcacgatttttaaagtcgacggattttcctcttactcaaaatttcattagtgtcgtattgacatgtagaatgggactctatctttattctcgtttgattagttcttttcaaa--------------agatctatcagaactacgatggagtgagtgatttgatcaatgaatattctattttttc-ttcaactttgaatttgattttcttaacatcgatcatttgagatgcaaatattcacaaatcgaataaatatt-agagtcttcgttaatcaattgaaat------actatttt----------------catagatatat--------gtattgaaacatatacacaaatagata----tctgttttttctcctcgatcctttctcgaactcta----attttgatagattttgatagaatagatttctacctagaaaagaaatttatcgtcaactccgtttgttagaacagcttccattgagtctctgcacctatccctttttt-----ctcgtcgctttcttaactgaactttcccttgttttcgtaaagcaggatttggctcaggattgcccattgtgaattccagggtttctctgaatttgaaagttttcacttgttaagtttccataccaaggnnnnnnnnnnnnnnnnnnnnnnnn
Lotus_hirsutus_HIRS1_Spain                         attagctgtggattctgatatccgccattttttctagta----ttagtatatagaaatcagaggtgctcttgactcgacatcgtttgttctattccactagaatccattgtttggggtatccctcggagaggatttgatgatgtaaatagtacatgatggagctcgagttgattcatttttcaggggcaagtatctaaggttagtggagattaataagttagaataacttcgtaagtaaactttttatagagaaattgaaaggatccaattcgagcacggttcaaaagagtcaaaatttgtaggaattggtaaaacttttttgacaaaaagtgtatcctatggtaatcaaattcactttttctttttatgattcttttagataaagaaaaaatggtatgttgctgccattttttgaaacgattaaagatcccgaagtaatgtctaaacccaatgattcaaggaaaagctaaatgattctggaacaagtaaataccattttcaaattgtctcaccaattctagtcgactgaaaaaaaaa--taggttc-----taaaaaa-gacgggcaagaaaaggggg-cagagaccgctcaataaaagaaatacctaatttgttttcatttgagttagttgaaagttatccaatttgaggtatgaggttgcaagtacgaagagttcttcttttttttttt--cattctgaaaaaaaaaa----gaataaaataccgaaaccc------tagtctaattgatttgataattttattgatctattttacatcataattttatacataaacataattttcaattttagcgagccgtacgaggagaaaacttcttatacgttt-cta-ggggggg--tgtgttgttcatatatatctatcccagacacgaggattttcagtcctctgctctaccagctgagctatcccgaccattcttgacgaatcatcttca---------gtttataaaatgacttaagtctatgtcaactaaataaaaaaaa--ggactttggaaaaactcaattcaatagt-agt-------aatgattatgtattgttaatcatcatcattcatatagaaaaaaa---tta--------------------gtaattagtttagagaataaaaagg-tccttttggggatagagggacttgaaccctcacgatttttaaagtcgacggattttcctcttactcaaaatttcattagtgtcgtattgacatgtagaatgggactctatctttattctcgtttgattagttcttttcaaa--------------agatctatcagaactacgatggagtgagtgatttgatcaatgaatattctattttttc-ttcaactttgaatttgattttcttaacatcgatcatttgagatgcaaatattcacaaatcgaataaatatt-agagtcttcgttaatcaattgaaat------actatttt----catacatatattcatacatatat--------gtattgaaacatatacacaaatagata----tctgttttttctcctcgatcctttctcgaactcta----attttgatagattttgatagaatagatttctacctagaaaagaaatttatcgtcaactccgtttgttagaacagcttccattgagtctctgcacctatccctttttt-----ctcgtcgctttcttaaccgaactttcccttgttttcgtaaagcaggatttggctcaggattgcccattgtgaattccagggtttctctgaatttgaaagttttcacttgttaagtttccataccaaggctcaatccaattaagtccgtagcg
Lotus_hirsutus_HIRS2_Italy                         attagctgtggattctgatatccgccattttttctagta----ttagtatatagaaatcagaggtgctcttggctcgacatcgtttgttctattccactagaatccattgtttggggtatccctcggagaggatttgatgatgtaaatagtacatgatggagctcgagttgattcatttttcaggggcaagtatctaaggttagtggagattaataagttagaataacttcgtaagtaaacttttgatagagaaattgaaaggatccaattcgagcacggttcaaaagagtcaaaatttgtaggaattggtaaaacttttttgaccaaaagtgtatcctatggtaatcaaattcactttttatttttatgattcttttagataaagaaaaaatggtatgttgctgccattttttgaaacgattaaagatcccgaagtaatgtctaaacccaatgattcaaggaaaagctaaatgattctggaacaagtaaataccattttcaaattgtctcaccaattctagtcgactgaaaaaaaaa--taggttc-----taaaaaa-gacgggcaagaaaaggggg-cagagaccgctcaataaaaaaaatacctaatttgttttcatttgagttagttgaaagttatccaatttgaggtatgaggttgcaagtacgaagagttattctttttttttt---cattctgaaaaaaaaaa----gaataaaataccgaaaccc------tagtctaattgatttgataattttattgatctattttacatcataattttatacataaacataattttcaattttagcgagccgtacgaggagaaaacttcttatacgttt-cta-ggggggg--tgtgttgttcatatatatctatcccagacacgaggattttcagtcctctgctctaccagctgagctatcccgaccattcttgacgaatcatcttca---------gtttataaaatgacttaagtctatgtcaactaaataaaaaaa---ggactttggaaaaactca-----atagt-agt-------aatgattatgtattgttaatcatcatcattcatatagaaaaaaa---tta--------------------gtaattagtttagagaataaaaagg-tccttttggggatagagggacttgaaccctcacgatttttaaagtcgacggattttcctcttactcaaaatttcattagtgtcgtattgacatgtagaatgggactctatctttattctcgtttgattagttcttttcaaa--------------agatctatcagaactacgatggagtgagtgatttgatcaatgaatattctattttttc-ttcaactttgaatttgattttcttaacatcgatcatttgagatgcaaatattcacaaatcgaataaatatt-agagtcttcgttaatcaattgaaat------actatttt----------------catacatatat--------gtattgaaagatatacacaaatagata----tctgttttttctcctcgatcctttctcgaactctatctaattttgatagattttgatagaatagatttctacctagaaaagaaatttatcgtcaactccgtttgttagaacagcttccattgagtctctgcacctatccctttttt-----ctcgtcgctttcttaactgaactttcccttgttttcgtaaagcaggatttggctcaggattgcccattgtgaattccagggtttctctgaatttgaaagttttcacttgttaagtttccataccaaggctcaatccaattaagtccgtagcg
Lotus_hirsutus_HIRS3_Croatia                       attagctgtggattctgatatccgccattttttctagta----ttagtatatagaaatcagaggtgctcttggctcgacatcgtttgttctattccactagaatccattgtttggggtatccctcggagaggatttgatgatgtaaatagtacatgatggagctcgagttgattcatttttcaggggcaagtatctaaggttagtggagattaataagttagaataacttcgtaagtaaacttttgatagagaaattgaaaggatccaattcgagcacggttcaaaagagtcaaaatttgtaggaattggtaaaacttttttgaccaaaagtgtatcctatggtaatcaaattcactttttatttttatgattcttttagataaagaaaaaatggtatgttgctgccattttttgaaacgattaaagatcccgaagtaatgtctaaacccaatgattcaaggaaaagctaaatgattctggaacaagtaaataccattttcaaattgtctcaccaattctagtcgactgaaaaaaaaaa-taggttc-----taaaaaa-gacgggcaagaaaaggggg-cagagaccgctcaataaaaaaaatacctaatttgttttcatttgagttagttgaaagttatccaatttgaggtatgaggttgcaagtacgaagagtttttctttttttttt---cattctgaaaaaaaaaaa---gaataaaataccgaaaccc------tagtctaattgatttgataattttattgatctattttacatcataattttatacataaacataattttcaattttagcgagccgtacgaggagaaaacttcttatacgttt-cta-ggggggg--tgtgttgttcatatatatctatcccannnnnnnnnnnnnnnnnncctctgctctaccagctgagctatcccgaccattcttgacgaatcatcttca---------gtttataaaatgacttaagtctatgtcaactaaataaaaaaa---ggactttggaaaaactca-----atagt-agt-------aatgattatgtattgttaatcatcatcattcatatagaaaaaaa---tta--------------------gtaattagtttagagaataaaaagg-tccttttggggatagagggacttgaaccctcacgatttttaaagtcgacggattttcctcttactcaaaatttcattagtgtcgtattgacatgtagaatgggactctatctttattctcgtttgattagttcttttcaaa--------------agatctatcagaactacgatggagtgagtgatttgatcaatgaatattctattttttc-ttcaactttgaatttgattttcttaacatcgatcatttgagatgcaaatattcacaaatcgaataaatatt-agagtcttcgttaatcaattgaaat------actatttt----------------catacatatat--------gtattgaaagatatacacaaatagata----tctgttttttctcctcgatcctttctcgaactctatctaattttgatagattttgatagaatagatttctacctagaaaagaaatttatcgtcaactccgtttgttagaacagcttccattgagtctctgcacctatccctttttt-----ctcgtcgctttcttaactgaactttcccttgttttcgtaaagcaggatttggctcaggattgcccattgtgaattccagggtttctctgaatttgaaagttttcacttgttaagtttccataccaaggnnnnnnnnnnnnnnnnnnnnnnnn
Lotus_hirsutus_HIRS4_Croatia                       attagctgtggattctgatatccgccattttttctagta----ttagtatatagaaatcagaggtgctcttggctcgacatcgtttgttctattccactagaatccattgtttggggtatccctcggagaggatttgatgatgtaaatagtacatgatggagctcgagttgattcatttttcaggggcaagtatctaaggttagtggagattaataagttagaataacttcgtaagtaaacttttgatagagaaattgaaaggatccaattcgagcacggttcaaaagagtcaaaatttgtaggaattggtaaaacttttttgaccaaaagtgtatcctatggtaatcaaattcactttttatttttatgattcttttagataaagaaaaaatggtatgttgctgccattttttgaaacgattaaagatcccgaagtaatgtctaaacccaatgattcaaggaaaagctaaatgattctggaacaagtaaataccattttcaaattgtctcaccaattctagtcgactgaaaaaaaaaa-taggttc-----taaaaaa-gacgggcaagaaaaggggg-cagagaccgctcaataaaaaaaatacctaatttgttttcnnttgagttagttgaaagttatccaatttgaggtatgaggttgcaagtacgaagagtttttctttttttttt---cattttgaaaaaaaaaaa---gaataaaataccgaaaccc------tagtctaattgatttgataattttattgatctattttacatcataattttatacataaacataattttcaattttagcgagccgtacgaggagaaaacttcttatacgttt-cta-ggggggg--tgtgttgttcatatatatctatcccagacacgaggattttcagtcctctgctctaccagctgagctatcccgaccattcttgacgaatcatcttca---------gtttataaaatgacttaagtctatgtcaactaaataaaaaaa---ggactttggaaaaactca-----atagt-agt-------aatgattatgtattgttaatcatcatcattcatatagaaaaaaa---tta--------------------gtaattagtttagagaataaaaagg-tccttttggggatagagggacttgaaccnnnnnnnnnnnnnnnnnnnacggattttcctcttactcaaaatttcattagtgtcgtattgacatgtagaatgggactctatctttattctcgtttgattagttcttttcaaa--------------agatctatcagaactacgatggagtgagtgatttgatcaatgaatattctattttttc-ttcaactttgaatttgattttcttaacatcgatcatttgagatgcaaatattcacaaatcgaataaatatt-agagtcttcgttaatcaattgaaat------actatttt----------------catacatatat--------gtattgaaagatatacacaaatagata----tctgttttttctcctcgatcctttctcgaactctatctaattttgatagattttgatagaatagatttctacctagaaaagaaatttatcgtcaactccgtttgttagaacagcttccattgagtctctgcacctatccctttttt-----ctcgtcgctttcttaactgaactttcccttgttttcgtaaagcaggatttggctcaggattgcccattgtgaattccagggtttctctgaatttgaaagttttcacttgttaagtttccataccaaggctcaatccaattaagtccgtagcg
Lotus_hirsutus_HIRS5_Croatia                       attagctgtggattctgatatccgccattttttctagta----ttagtatatagaaatcagaggtgctcttggctcgacatcgtttgttctattccactagaatccattgtttggggtatccctcggagaggatttgatgatgtaaatagtacatgatggagctcgagttgattcatttttcaggggcaagtatctaaggttagtggagattaataagttagaataacttcgtaagtaaacttttgatagagaaattgaaaggatccaattcgagcacggttcaaaagagtcaaaatttgtaggaattggtaaaacttttttgaccaaaagtgtatcctatggtaatcaaattcactttttatttttatgattcttttagataaagaaaaaatggtatgttgctgccattttttgaaacgattaaagatcccgaagtaatgtctaaacccaatgattcaaggaaaagctaaatgattctggaacaagtaaataccattttcaaattgtctcaccaattctagtcgactgaaaaaaaaa--taggttc-----taaaaaa-gacgggcaagaaaaggggg-caaagaccgctcaataaaaaaaatacctaatttgttttcatttgagttagttgaaagttatccaatttgaggtatgaggttgcaagtacaaagagttattcttttttttt----cattctgaaaaaaaaaaaaa-gaataaaataccgaaaccc------tagtctaattgatttgataattttattgatctattttacatcataattttatacataaacataattttcaattttagcgagccgtacgaggagaaaacttcttnnnnnnnn-nnnnnnnnnn---nnnnnnnnnnnnnnnnnnnnnnnnnngacacgaggattttcagtcctctgctctaccagctgagctatcccgaccattcttgacgaatcatcttca---------gtttataaaatgacttaagtctatgtcaactaaataaaaaaa---ggactttggaaaaactca-----atagt-agt-------aatgattatgtattgttaatcatcatcattcatatagaaaaaaa---tta--------------------gtaattagtttagagaataaaaagg-tccttttggggatagagggacttgaaccctcacgatttttaaagtcgacggattttcctcttactcaaaatttcattagtgtcgtattgacatgtagaatgggactctatctttattctcgtttgattagttcttttcaaa--------------agatctatcagaactacgatggagtgagtgatttgatcaatgaatattctattttttc-ttcaactttgaatttgattttcttaacatcgatcatttgagatgcaaatattcacaaatcgaataaatatt-agagtcttcgttaatcaattgaaat------actatttt----------------catacatatat--------gtattgaaagatatacacaaatagata----tctgttttttctcctcgatcctttctcgaactctatcta----------attttgatagaatagatttctacctagaaaagaaatttatcgtcaactccgtttgttagaacagcttccattgagtctctgcacctatccctttttt-----ctcgtcgctttcttaactgaactttcccttgttttcgtaaagcaggatttggctcaggattgcccattgtgaattccagggtttctctgaatttgaaagttttcacttgttaagtttccataccaaggctcaatccaattaagtccgtagcg
Lotus_hirsutus_HIRS6_Italy                         attagctgtggattctgatatccgccattttttctagta----ttagtatatagaaatcagaggtgctcttggctcgacatcgtttgttctattccactagaatccattgtttggggtatccctcggagaggatttgatgatgtaaatagtacatgatggagctcgagttgattcatttttcaggggcaagtatctaaggttagtggagattaataagttagaataacttcgtaagtaaacttttgatagagaaattgaaaggatccaattcgagcacggttcaaaagagtcaaaatttgtaggaattggtaaaacttttttgaccaaaagtgtatcctatggtaatcaaattcactttttatttttatgattcttttagataaagaaaaaatggtatgttgctgccattttttgaaacgattaaagatcccgaagtaatgtctaaacccaatgattcaaggaaaagctaaatgattctggaacaagtaaataccattttcaaattgtctcaccaattctagtcgactgaaaaaaaaaa-taggttc-----taaaaaa-gacgggcaagaaaaggggg-cagagaccgctcaataaaaaaaatacctaatttgttttcatttgagttagttgaaagttatccaatttgaggtatgaggttgcaagtacgaagagttattcttttttttttt--ctttctgaaaaaaaaaa----gaataaaataccgaaaccc------tagtctaattgatttgataattttattgatctattttacatcataattttatacataaacataattttcaattttagcgagccgtacgaggagaaaacttcttatacgttt-ctagggggggg--tgtgttgttcatatatatctatcccagacacgaggattttcagtcctctgctctaccagctgagctatcccgaccattcttgacgaatcatcttca---------gtttataaaatgacttaagtctatgtcaactaaataaaaaaa---ggactttggaaaaactca-----atagt-agt-------aatgattatgtattgttaatcatcatcattcatatagaaaaaaa---tta--------------------gtaattagtttagagaataaaaagg-tccttttggggatagagggacttgaaccnnnnnnnnnnnnnnnnnnnacggattttcctcttactcaaaatttcattagtgtcctattgacatgtagaatgggactctatctttattctcgtttgattagttcttttcaaa--------------agatctatcagaactacgatggagtgagtgatttgatcaatgaatattctattttttc-ttcaactttgaatttgattttcttaacatcgatcatttgagatgcaaatattcacaaatcgaataaatatt-agagtcttcgttaatcaattgaaat------actatttt----------------catacatatat--------gtattgaaacatatacacaaatagata----tctgttttttctcctcgatcctttctcgaactcta----attttgatagattttgatagaatagatttctacctagaaaagaaatttatcgtcaactccgtttgttagaacagcttccattgagtctctgcacctatccctttttt-----ctcgtcgctttcttaactgaactttcccttgttttcgtaaagcaggatttggctcaggattgcccattgtgaattccagggtttctctgaatttgaaagttttcacttgttaagtttccataccaaggctcaatccaattaagtccgtagcg
Lotus_hirsutus_HIRS8_Italy                         attagctgtggattctgatatccgccattttttctagta----ttagtatatagaaatcagaggtgctcttggctcgacatcgtttgttctattccactagaatccattgtttggggtatccctcggagaggatttgatgatgtaaatagtacatgatggagctcgagttgattcatttttcaggggcaagtatctaaggttagtggagattaataagttagaataacttcgtaagtaaacttttgatagagaaattgaaaggatccaattcgagcacggttcaaaagagtcaaaatttgtaggaattggtaaaacttttttgaccaaaagtgtatcctatggtaatcaaattcactttttatttttatgattcttttagataaagaaaaaatggtatgttgctgccattttttgaaacgattaaagatcccgaagtaatgtctaaacccaatgattcaaggaaaagctaaatgattctggaacaagtaaataccattttcaaattgtctcaccaattctagtcgactgaaaaaaaaaa-taggttc-----taaaaaa-gacgggcaagaaaaggggg-cagagaccgctcaataaaaaaaatacctaatttgttttcatttgagttagttgaaagttatccaatttgaggtatgaggttgcaagtacgaagagttattctttttttttt---cattctgaaaaaaaaaaa---gaataaaataccgaaaccc------tagtctaattgatttgataattttattgatctattttacatcataattttatacataaacataattttcaattttagcgagccgtacgaggagaaaacttcttatacgttt-cta-ggggggg--tgtgttgttcatatatatctatcccannnnnnnnnnnnnnnnnnnnnnnnnnnnnnnnnnnnnnctatcccgaccattcttgacgaatcatcttca---------gtttataaaatgacttaagtctatgtcaactaaataaaaaaa---ggactttggaaaaactca-----atagt-agt-------aatgattatgtattgttaatcatcatcattcatatagaaaaaaa---tta--------------------gtaattagtttagagaataaaaagg-tccttttggggatagagggacttgaaccctcacgatttttaaagtcgacggattttcctcttactcaaaatttcattagtgtcgtattgacatgtagaatgggactctatctttattctcgtttgattagttcttttcaaa--------------agatctatcagaactacgatggagtgagtgatttgatcaatgaatattctattttttc-ttcaactttgaatttgattttcttaacatcgatcatttgagatgcaaatattcacaaatcgaataaatatt-agagtcttcgttaatcaattgaaat------actatttt----------------catacatatat--------gtattgaaagatatacacaaatagata----tctgttttttctcctcgatcctttctcgaactctatctaattttgatagattttgatagaatagatttctacctagaaaagaaatttatcgtcaactccgtttgttagaacagcttccattgagtctctgcacctatccctttttt-----ctcgtcgctttcttaactgaactttcccttgttttcgtaaagcaggatttggctcaggattgcccattgtgaattccagggtttctctgaatttgaaagttttcacttgttaagtttccataccaaggctcaatccaattaagtccgtagcg
Lotus_hirsutus_Sp4_Portugal                        attagctgtggattctgatatccgccattttttctagta----ttagtatatagaaatcagaggtgctcttgactcgacatcgtttgttctattccactagaatccattgtttggggtatccctcggagaggatttgatgatgtaaatagtacatgatggagctcgagttgattcatttttcaggggcaagtatctaaggttagtggagattaataagttagaataacttcgtaagtaaacttttgatagagaaattgaaaggatccaattcgagcacggttcaaaagagtcaaaatttgtaggaattggtaaaacttttttgacaaaaagtgtatcctatggtaatcaaattcactttttctttttatgattcttttagataaagaaaaaatggtatgttgctgccattttttgaaacgattaaagatcccgaagtaatgtctaaacccaatgattcaaggaaaagctaaatgattctggaacaagtaaataccattttcaaattgtctcaccaattctagtcgactgaaaaaaaaaa-taggttc-----taaaaaa-gacgggcaagaaaaggggg-cagagaccgctcaataaaagaaatacctaatttgttttcatttgagttagttgaaagttatccaatttgaggtatgaggttgcaagtacgaagagttcttcttttttttttt--cattctgaaaaaaaaaaaa--gaataaaataccgaaaccc------tagtctaattgatttgataattttattgatctattttacatcataattttatacataaacataattttcaattttagcgagccgtacgaggagaaaacttcttatacgttt-cta-ggggggg--tgtgttgttcatatatatctatcccagacacgaggattttcagtcctctgctctaccagctgagctatcccgaccattcttgacgaatcatcttca---------gtttataaaatgacttaagtctatgtcaactaaaaaaaaaaaa--ggactttggaaaaactcaattcaatagt-agt-------aatgattatgtattgttaatcatcatcattcatatagaaaaaaa---tta--------------------gtaattagtttagagaataaaaagg-tccttttggggatagagggacttgaaccctcacgatttttaaagtcgacggattttcctcttactcaaaattgcattagtgtcgtattgacatgtagaatgggactctatctttattctcgtttgattagttcttttcaaa--------------agatctatcagaactacgatggagtgagtgatttgatcaatgaatattctattttttc-ttcaactttgaatttgattttcttaacatcgatcatttgagatgcaaatattcacaaatcgaataaatatt-agagtcttcgttaatcaattgaaat------actatttt----catacatatattcatacatatat--------gtattgaaacatatacacaaatagata----tctgttttttctcctcgatcctttctcgaactcta----attttgatagattttgatagaatagatttctacctagaaaagaaatttatcgtcaactccgtttgttagaacagcttccattgagtctctgcacctatccctttttt-----ctcgtcgctttcttaactgaactttcccttgttttcgtaaagcaggatttggctcaggattgcccattgtgaattccagggtttctctgaatttgaaagttttcacttgttaagtttccataccaaggctcaatccaattaagtccgtagcg
Lotus_laricus_455                                  attagctgtggattctgacatccgccattttttctagta----ttagtatatagaaatcagaggtgctcttggctcgacatcgtttgttctattccactagaatccattgtttgggggatccctcggagggggtttgatgatgtaaatagtacatgatggagctcgagttgattcatttttcaggggcaagtatctaaggttagtggatattaataagttagaacaacttcgtaagtaaacttttgatagagaaattgaaaggatccaattcgagcacggttcaaaagagtcaaaatttgtgggaattggtaaaacttttttgaccaaaagtgtatcctatgggaatcaaattcaccttttatttgtatgattcttttagataaagaaaaaatggtatgttgctgccattttttgaaacgattaaagatcccgaagtaatgtctaaacccaatgattcaaggaaaagctaaatgattctggaacaagtaaataccattttcaaattgtctcaccaattctagtcgactgaagaaaaaaaataggttc-----taaaaaa-gacgggcaagaaaaggggg-cagagaccgctcaataaatgaaatacccaatttgttttcatttgagttagttgaaagttatccaatttgaggtatgaggttgcaagtacgaagagttattcttttt--------ctttctgaaaaaaaaaa----gaataaaataccgaaaccc------ta-tctaattgatttgataattttatggatctattttacatcataattttatacataaacataattttcaattttagcgagccgtacgaggataaaacttcttatacgttt-ctagggggggg--tgtgttgttcatctatatctatcccagacacgaggattttcagtcctctgctctaccagctgagctatcccgaccattctttacgaatcatcttca---------gtttataaaattacttaagtctatgtcaactaaataaaaaaa---ggactttggaaaaactca-----atagt-agt-------aatgattatgtattgttaat------cattcatatagaaaaaaa---tta--------------------gtaattagtttagagaataaaaagg-tccttttggggatagagggacttgaaccctcacgatttttaaagtcgacggattttcctcttactcaaaatttcattagtgtcgtattgacatgtagaatgggactctatctttattctcgtttgattagttcttttcaaa--------------agatctatcagaactacgatggagtgagtgatttgatcaatgaatattctattttttc-ttcaactttgaatttgattttcttaacaccgatcatttgagatgcaaatattcacaaatcgaataaatatt-agagtcttcattaatcaattgaaat------actatttt----------------catacatatat--------gtattgaaacatatacacaaatatata----tctcttttttctcctcgatcctttctcgaactcta----attttgatagattttgatagaataggtttatacctagaaaagaaatgtatcgtcaactccgtttgttagaacagcttccattgagtctctgcacctatccttttttt-----ctcgtcgctttcttaactgaactttcccttgttttcgtaaagcaggatttggctcaggattgcccattgtgaattccagggtttctctgaatttgaaagttttcacttgttaagtttccataccaaggctcaatccaattaagtccgtagcg
Lotus_maculatus_958                                attagctgtggattctgacatccgccattttttctagta----ttagtatatagaaatcagaggtgctcttggctcgacatcgtttgttctattccactagaatccattgtttgggggatccctcggagaggttttgatgatgtaaatagtacatgatggagctcgagttgattcatttttcaggggcaagtatctaaggttagtggatattaataagttagaataacttcgtaagtaaacttttgatagagaaattgaaaggatccaattcgagcacggttcaaaagagtcaaaattagtgggaattggtaaaacttttttggccaaaagtgtatcctatgggaataaaattcaccttttatttgtatgattcttttagataaagaaaaaatggtatgttgctgccattttttgaaacgattaaagatcccgaagtaatgtctaaacccaatgattcaaggaaaagctaaatgattctggaacaagtaaataccattttcaaattgtctcaccaattctagtcgactgaagaaaaaga-taggttc-----taaaaaa-gacgggcaagaaaaggggg-cagagaccgctcaataaaagaaatacccaatttgttttcatttgagttagttgaaagttatccaatttgaggtatgaggttgcaagtacgaagagttattcttttt--------ctttctgaaaaaaaaaaa---gaataaaataccaaaaccc------ta-tctaattgatttgataattttatggatctattttacatcataattttatacataaacataattttcaattttagcgagccgtacgaggataaaacttcttatacgttt-ctagggggggg--tgtgttgttcatctatatctatcccagacacgaggattttcagtcctctgctctaccagctgagctatcccgaccattcttgacgaatcatcttca---------gtttataaaattacttaagtctatgtcaactaaataaaaaaa---ggactttggaaaaactca-----atagt-agt-------aatgattatgtattgttaat------cattcatatagaaaaaaa---tga--------------------gtaattagtttagagaataaaaagg-tccttttggggatagagggacttgaaccctcacgattttaaaagtcgacggattttcctcttactcaaaatttcattagtgtcgtattgacatgtagaatgggactctatctttattctcgtttgattacttcttttcaaa--------------agatctatcataactacgatggagtgagtgatttgatcaatgaatattctattttttc-ttcaactttgaatttgcttttcttaacatcgatcatttgagatgcaaatattcacaaatcgaataaatatt-agagtcttcattaatcaattgaaat------actatttt----------------catacatatat--------gtattgaaacatatacacaaatatata----tatcttttttttcctcgatcctttctcgaactcta----attttgatagattttgatagaatagatttctacctagaaaagaaatgtatcgtcaactccgtttgttagaacagcttccgttgagtctctgcacctatcctttttttt----ctcgtcgctttcttaactgaactttcccttgttttcgtaaagcaggatttggctcagaattgcccattgtgaattccagggtttctctgaatttgaaagttttcacttgttaagtttccataccaaggctcaatccaattaagtccgtagcg
Lotus_ononopsis_453                                attagctgtggattctgacatccgccattttttctagta----ttagtatatagaaatcagaggtgctcttggctcgacatcgtttgttctattccactagaatccattgtttgggggatccctcggagagggtttgatgatgtaaatagtacatgatggagctcgagttgattcatttttcaggggcaagtatctaaggttagtggatattaataagttagaataacttcgtaagtaaacttttgaaagagaaattgaaaggatccaattcgagcacggttcaaaagagtcaaaatttgtgggaattggtaaaacttttttgaccaaaagtgtatcctatgggaataaaattcaccttttatttgtatgattcttttagataaagaaaaaatggtatgttgctgccattttttgaaacgattaaagatcccgaagtaatgtctaaacccaatgattcaaggaaaagctaaatgattctggaacaagtaaataccattttcaaattgtctcaccaattctagtcgactgaagaaaaaaa-taggttc-----taaaaaa-gacgggcaagaaaaggggg-cagagaccgctcaataaatgaaatacccaatttgttttcatttgagttagttgaaagttatccaatttgaggtatgaggttgcaagtacgaagagttattcttttt--------ctttctgaaaaaaaaaaa---gaataaaataccgaaaccc------ta-tctaattgatttgataattttatggatctattttacatcataattttatacataaacataattttcaattttagcgagccgtacgaggataaaacttcttatacgttt-ctaa-gggggg--tgtgttgttcatctatatctatcccagacacgaggattttcagtcctctgctctaccagctgagctatcccgaccattcttgacgaatcatcttca---------gtttataaaattacttaagtctatgtcaactaaataaaaaaa---ggactttggaaaaactta-----atagt-agt-------aatgattatgtattgttaat------cattcatatagaaaaaaa---tta--------------------gtaattagtttagagaataaaaagg-tccttttggggatagagggacttgaaccctcacgattttaaaagtcgacggattttcctcttactcaaaatttcattagtgtcgtattgacatgtagaatgggactctatctttattctcgtttgattagttcttttcaaa--------------agatctatcagaactacgatggagtgagtgatttgatcaatgaatattctattttttc-ttcaactttgaatttgattttcttaacatcgatcatttgagatgcaaatattcacaaatcgaataaatatt-agagtcttcgttaatcaattaaaat------actatttt----------------catacatatac--atatatgtattgaaacatatacacaaatatata----tctcttttttctcctcgatcctttctcgaactcta----attttgatagattttgatagaatagatttctacctagaaaagaaatgtatcgtcaactccgtttgttagaacagcttccattgagtctctgcacctatccttttttt-----ctcgtcgctttcttaactgaactttcccttgttttcgtaaagcaggatttggctcaggattgcccattgtgaattccagggtttctctgaatttgaaagttttcacttgttaagtttccataccaaggctcaatccaattaagtccgtagcg
Lotus_parviflorus_469                              attagctgtggattctgatatccgccattttttctagta----ttagtatatagaaatcagaggtgctcttggctcgacatcgtttgttctattccactagaatccattgtttgggggatccctcggagaggatttgatgatgtaaatagtacatgatggagctcgagttgattcatttttcaggggcaagtatctaaggttagtggagattaataagttagaataacttcgtaagtaaacttttgatagagaaattgaaaggatccaattcgaggacggttcaaaagagtcaaaatttgtaggaattggtaaaacttttttgaccaaaagtgtatcctatggtaataaaattcaccttttatttttatgattcttttagataaagaaaaaatggtatgttgctgccattttttgaaacaattaaagatcccgaagtaatgtctaaacccaatgattcaaggaaaagctaaatgattctggaacaagtaaataccattttcaaattgtctcaccaattctagtcgactgaagaaaaaaa-taggttc-----taaaaaa-gacgggcaagaaaaggggg-cagagaccgctcaataaatgaaatacctaattttttttcatttgagttagttgaaagttatccaatttgaggtatgaggttgcaagtacgaagagttattctttttttttttttctttcagaaaaaaaaaaa---gaataaaataccgaaaccc------tagtctaattgatttgataattttattgatctattttacatcataattttatacataaacataattttcaattttagcgagccgtacgaggagaaaacttcttatacgttt-ctagggggggg--tgtgttgttcatctatatctatcccagacacgaggattttcagtcctctgctctaccagctgagctatcccgaccattcttgacgaatcatcttca---------gtttataaaatgacttaagtctatgtcaactaaataaaaaaaa--ggactttggaaaaactca-----atagt-agt-------aatgattatgtattgttaatcatcatcattcatatagaaaaaaa---tta--------------------gtaattagtttagagaataaaaagg-tccttttggggatagagggacttgaaccctcacgatttttaaagtcgacggattttcctcttactcaaaatttcattagtgtcgtattgacatgtagaatgggactctatctttattctcgtttgattagttcttttcaaa--------------agatctatcagaactacgatggagtgagtgatttgatcaatgaatattctattttttc-ttcaactttgaatttgattttcttaacatcgatcatttgagatgcaaatattcacaaatcaaataaatatt-agagtcttcattaatcaattgaaat------actatttt----------------aatacatatat--------gtattgaaacatatacacaaatatata----tctgttttttctcctcgatcctttctcgaactcta----attttgatagattttgatagaatagatttctacctagaaaagaaatttatcgtcaactccgtttgttagaacagcttccattgagtctctgcacctatccctttttt-----ctcgtcgctttcttaactgaactttcccttgttttcgtaaagcaggatttggctcaggattgcccattgtgaattccagggtttctctgaatttgaaagttttcacttgttaagtttccataccaaggctcaatccaattaagtccgtagcg
Lotus_pedunculatus_437                             attagctgtggattctgatatccgccattttttctagta----ttagtatatagaaatcagaggtgctcttggctcgacatcgtttgttctattccactagaatccattgtttgggggacccctcggagaggatttgatgatgtaaatagtacatgatggagctcgagttgattcatttttcaggggcaagtatctaaggttagtggagattaataagttagaataacttcgtaagtaaacttttgatagagaaattgaaaggatccaattcgagcacggttcaaaagagtcaaaatttgtaggaattggtaaaacttttttgaccaaaagtgtatcctatggtaataaaattcaccttttatttttatgattcttttagataaagaaaaaatggtatgttgctgccattttttgaaacgattaaagatcccgaagtaatgtctaaacccaatgattcaaggaaaagctaaatgattctggaacaagtaaataccattttcaaattgtctcaccaattctagtcgactgaagaaaaaaa-taggttc-----taaaaaa-gacgggcaagaaaaggggg-cagagaccgctcaataaatgaaatacctaatttgttttcatttgagttagttgaaagttatccaatttgaggtatgaggttgcaagtacgaagagttattctttttttttt---ctttctgaaaaaaaaaaa---gaataaaataccgaaaccc------tagtctaattgatttgataattttattgatctattttacatcataattttatacataaacataattttcaattttagcgagccgtacgaggagaaaacttcttatacgttt-ctagggggggg--tgtgttgttcatctatatctatcccagacacgaggattttcagtcctctgctctaccagctgagctatcccgaccattcttgacgaatcatcttca---------gtttataaaatgacttaagtctatgtcaactaaataaaaaaaaa-ggactttggaaaaactca-----atagt-agt-------aatgattatgtattgttaatcatcatcattcatatagaaaaaaa---tta--------------------gtaattagtttagagaataaaaagg-tccttttggggatagagggacttgaaccctcacgatttttaaagtcgacggattttcctcttactcaaaatttcattagtgtcgtattgacatgtagaatgggactctatctttattctcgtttaattagttcttttcaaa--------------agatctatcagaactacgatggagtgagtgatttgatcaatgaatattctattttttc-ttcaactttgaatttgattttcttaacatcgatcatttgagatgcaaatattcacaaatcgaataaatatt-agagtcttcgttaatcaattgaaat------actatttt----------------aatacatatat----atatgtattgaaacatatacacaaatagata----tctgttttttctcctcgatcctttctcgaactcta----attttgatagattttgatagaatagatttctacctagaaaagaaatttatcgtcaactccgtttgttagaacagcttccattgagtctctgcacctatccctttttt-----ctcgtcgctttcttaactgaactttcccttgttttcgtaaagcaggatttggctcaggattgcccattgtgaattccagggtttctctgaatttgaaagttttcacttgttaagtttccataccaaggctcaatccaattaagtccgtagcg
Lotus_rectus_03027003_Morocco                      attagctgtggattctgatatccgccattttttctagta----ttagtatatagaaatcagaggtgctcttggctcgacatcgtttgttctattccactagaatccattgtttgggggatccctcggagaggatttgatgatgtaaatagtacatgatggagctcgagttgattcatttttcaggggcaagtatctaaggttagtggagattaataagttagaataacttcgtaagtaaacttttgatagagaaattgaaaggatccaattcgagcacggttcaaaagagtcaaaatttgtaggaattggtaaaacttttttgaccaaaagtgtatcctatggtaataaaattcaccttttatttttatgattcttttagataaagaaaaaatggtatgttgctgccattttttgaaacgattaaagatcccgaagtaatgtctaaacccaatgattcaaggaaaagctaaatgattctggaacaagtaaataccattttcgaattgtctcaccaattctagtcgactgaagaaaaaaa-taggttc-----taaaaaa-gacgggcaagaaaagggag-cagagaccactcaataaatgaaatacctaatttgttttcatttgagttagttgaaagttatccaatttgaggtatgaggttgcaagtacaaagagttattctttttttttt---ctttctgaaaaaaaaaaa---gaataaaataccgaaaccc------tagtctaattgattttctaattttattgatctattttacatcataattttatacataaacataattttcaattttagcgagccgtacgaggagaaaacttcttatacgttt-ctagggggggg--tgtgttgttcatctatatctatcccannnnnnnnnnnnnnnnntcctctgctctaccagctgagctatcccgaccattcttgacgaatcatcttca---------gtttataaaatgacttaagtctatgtcaactaaataaaaaaaa--ggactttggaaaaactca-----atagttagt-------aatgattatgtattgttaatcatcatcattcatatagaaaaaaa---tta--------------------gtaattagtttagagaataaaaagg-tccttttggggatagagggacttgaaccctcacgatttttaaagtcgacggattttcctcttactcaaaatttcattagtgtcgtattgacatgtagaatgggactctatctttattctcgtttgattagttcttttcaaa--------------agatctatcagaactacgatggagtgagtgatttgttcaatgaatattctattttttc-ttcaactttgaatttgattttcttaacatcgatcatttgagatgcaaatattcacaaatcgaataaatatt-agagtcttcgttaatcaattgaaat------actatttt----------------aatacatatat----atatgtattgaaacatatacacaaatatata----tctgttttttctcctcgatcctttctcgaactcta----attttcatagattttgatagaatagatttctacctagaaaagaaattgatcgtcaactccgtttgttagaacagcttccattgagtctctgcacctatcccttttt-----------cgctttcttaactgaactttcccttgttttcgtaaagcaggatttggctcaggattgcccattgtgaattccagggtttctctgaatttgaaagttttcacttgttaagttnnnnnnnnnnnnnnnnnnnnnnnnnnnnnnnnnnnn
Lotus_rectus_2_Israel                              attagctgtggattctgatatccgccattttttctagta----ttagtatatagaaatcagaggtgctcttggctcgacatcgtttgttctattccactagaatccattgtttgggggatccctcggagaggatttgatgatgtaaatagtacatgatggagctcgagttgattcatttttcaggggcaagtatctaaggttagtggagattaataagttagaataacttcgtaagtaaacttttgatagagaaattgaaaggatccaattcgagcacggttcaaaagagtcaaaatttgtaggaattggtaaaacttttttgaccaaaagtgtatcctatggtaataaaattcaccttttatttttatgattcttttagataaagaaaaaatggtatgttgctgccattttttgaaacgattaaagatcccgaagtaatgtctaaacccaatgattcaaggaaaagctaaatgattctggaacaagtaaataccattttcgaattgtctcaccaattctagtcgactgaagaaaaaaa-taggttc-----taaaaaa-gacgggcaagaaaagggag-cagagaccactcaataaatgaaatacctaatttgttttcatttgagttagttgaaagttatccaatttgaggtatgaggttgcaagtacaaagagttattctttttttt-----ctttctgaaaaaaaaa-----gaataaaataccgaaaccc------tagtctaattgattttataattttattgatctattttacatcataattttatacataaacataattttcaattttagcgagccgtacgaggagaaaacttcttatacgttt-ctaggggggggg-tgtgttgttcatctatatctatcccagacacgaggattttcagttctctgctctaccagctgagctatcccgaccattcttgacgaatcatcttca---------gtttataaaatgacttaagtctatgtcaactaaataaaaaaaa--ggactttggaaaaactca-----atagttagt-------aatgattatgtattgttaatcatcatcattcatatagaaaaaaa---tga--------------------gtaattagtttcgagaataaaaagg-tccttttggggatagagggacttgaaccctcacgattttaaaagtcgacggattttcctcttactcaaaatttcattagtgtcgtattgacatgtagaatgggactctatctttattctcgtttgattagttcttttcaaa--------------agatctatcagaactacgatggagtgagtgatttgttcaatgaatattctattttttc-ttcaactttgaatttgattttcttaacatcgatcatttgagatgcaaatattcacaaatcgaataaatatt-agagtcttcgttaatcaattgaaat------actatttt----------------aatatatatat----atatgtattgaaacatatacacaaatatata----tctgttttttctcctcgatcctttctcgaactcta----attttcatagattttgatagaatagatttctacctagaaaagaaattgatcgtcaactccgtttgttagaacagcttccattgagtctctgcacctatcccttttt-----------cgctttcttaactgaactttcccttgttttcgtaaagcaggatttggctcaggattgcccattgtgaattccagggtttctctgaatttgaaagttttcacttgttaagtttccataccaaggctcaatccaattaagtccgtagcg
Lotus_rectus_3_France                              attagctgtggattctgatatccgccattttttctagta----ttagtatatagaaatcagaggtgctcttgactcgacatcgtttgttctattccactagaatccattgtttgggggatccttcggagaggatttgatgatgtaaatagtacatgatggagctcgagttgattcatttttcaggggcaagtatctaaggttagtggagattaataagttagaataacttcgtaagtaaacttttgatagagaaattgaaaggatccaattcgagcacggttcaaaagagtcaaaatttgtaggaattggtaaaacttttttgaccaaaagtgtatcctatggtaataaaattcaccttttatttttatgattcttttagataaagaaaaaatggtatgttgctgccattttttgaaacgattaaagatcccgaagtaatgtctaaacccaatgattcaaggaaaagctaaatgattctggaacaagtaaataccattttcgaattgtctcaccaattctagtcgactgaagaaaaaaa-taggttc-----taaaaaa-gacgggcaagaaaaggggg-cagagaccactcaataaatgaaatacctaatttgttttcatttgagttagttgaaagttatccaatttgaggtatgaggttgcaagtacgaagagttattctttttttt-----ctttctgaaaaaaaaaaa---gaataaaataccgaaaccc------tagtctaattgattttataattttattgatctattttacctcataattttatacataaacataattttcaattttagcgagccgtacgaggagaaaacttnttatacgttt-ntaggggggggg-tgtgttgttcatctatatctatcccannnnnnnnnnnnnnnnnnnntctgctctaccagctgagctatcccgaccattcttgacgaatcatcttca---------gtttataaaatgacttaagtctctgtcaactaaataaaaaaaa--ggactttggaaaaactca-----atagttagt-------aatgattatgtattgttaatcatcatcattcatatagaaaaaaa---tta--------------------gtaattagtttagagaataaaaagg-tccttttggggatagagggacttgaaccctcacgatttttaaagtcgacggattttcctcttactcaaaatttcattagtgtcgtattgacatgtagaatgggactctatctttattctcgtttgattagttcttttcaaa--------------agatctatcagaactacgatggagtgagtgatttgttcaatgaatattctattttttc-ttcaactttgaatttgattttcttaacatcgatcatttgagatgcaaatattcacaaatcgaataaatatt-agagtcttcattaatcaattgaaat------actatttt----------------catacatatatatatatatgtattgaaacatatacacaaatatata----tctgttttttctcctcgatcctttctcgaactcta----attttgatagattttgatagaatagatttctacctagaaaagaaatttatcgtcaactccgtttgttagaacagcttccattgagtctctgcacctatccctttttt-----ctcgtcgcttt-----------tttcccttgttttcgtaaagcaggatttggctcaggattgcccattgtkaattccagggtttctctgaatttgaaagttttcacttgttaagtttnnnnnnnnnnnnnnnnnnnnnnnnnnnnnnnnnnn
Lotus_rectus_401_Lebanon                           attagctgtggattctgatatccgccattttttctagta----ttagtatatagaaatcagaggtgctcttggctcgacatcgtttgttctattccactagaatccattgtttgggggatccctcggagaggatttgatgatgtaaatagtacatgatggagctcgagttgattcatttttcaggggcaagtatctaaggttagtggagattaataagttagaataacttcgtaagtaaacttttgatagagaaattgaaaggatccaattcgagcacggttcaaaagagtcaaaatttgtaggaattggtaaaacttttttgaccaaaagtgtatcctatggtaataaaattcaccttttatttttatgattcttttagataaagaaaaaatggtatgttgctgccattttttgaaacgattaaagatcccgaagtaatgtctaaacccaatgattcaaggaaaagctaaatgattctggaacaagtaaataccattttcgaattgtctcaccaattctagtcgactgaagaaaaaaa-taggttc-----taaaaaa-gacgggcaagaaaagggag-cagagaccactcaataaatgaaatacctaatttgttttcatttgagttagttgaaagttatccaatttgaggtatgaggttgcaagtacaaagagttattctttttttt-----ctttctgaaaaaaaaaaa---gaataaaataccgaaaccc------tagtctaattgattttataattttattgatctattttacatcataattttatacataaacataattttcaattttagcgagccgtacgaggagaaaacttcttatacgttttctagggggggg--tgtgttgttcatctatatctatcccannnnnnnnnnnnnnnnntcctctgctctaccagctgagctatcccgaccattcttgacgaatcatcttca---------gtttataaaatgacttaagtctatgtcaactaaataaaaaaaa--ggactttggaaaaactca-----atagttagt-------aatgattatgtattgttaatcatcatcattcatatagaaaaaaa---tga--------------------gtaattagtttcgagaataaaaagg-tccttttggggatagagggacttgaaccctcacgatttttaaagtcgacggattttcctcttactcaaaatttcattagtgtcgtattgacatgtagaatgggactctatctttattctcgtttgattagttcttttcaaa--------------agatctatcagaactacgatggagtgagtgatttgttcaatgaatattctattttttc-ttcaactttgaatttgattttcttaacatcgatcatttgagatgcaaatattcacaaatcgaataaatatt-agagtcttcgttaatcaattgaaat------actatttt----------------aatatatatat----atatgtattgaaacatatacacaaatatata----tctgttttttctcctcgatcctttctcgaactcta----attttcatagattttgatagaatagatttctacctagaaaagaaattgatcgtcaactccgtttgttagaacagcttccattgagtctctgcacctatcccttttt-----------cgctttcttaactgaactttcccttgttttcgtaaagcaggatttggctcaggattgcccattgtgaattccagggtttctctgaatttgaaagttttcacttgttaagtttccataccaaggctcaatccnnnnnnnnnnnnnnnn
Lotus_rectus_5_Spain                               attagctgtggattctgatatccgccattttttctagta----ttagtatatagaaatcagaggtgctcttggctcgacatcgtttgttctattccactagaatccattgtttgggggatccctcggagaggatttgatgatgtaaatagtacatgatggagctcgagttgattcatttttcaggggcaagtatctaaggttagtggagattaataagttagaataacttcgtaagtaaacttttgatagagaaattgaaaggatccaattcgagcacggttcaaaagagtcaaaatttgtaggaattggtaaaacttttttgaccaaaagtgtatcctatggtaataaaattcaccttttatttttatgattcttttagataaagaaaaaatggtatgttgctgccattttttgaaacgattaaagatcccgaagtaatgtctaaacccaatgattcaaggaaaagctaaatgattctggaacaagtaaataccattttcgaattgtctcaccaattctagtcgactgaagaaaaaaa-taggttc-----taaaaaa-gacgggcaagaaaaggggg-cagagaccactcaataaatgaaatacctaatttgttttcatttgagttagttgaaagttatccaatttgaggtatgaggttgcaagtacgaagagttattctttttttt-----ctttctgaaaaaaaaaaa---gaataaaataccgaaaccc------tagtctaattgattttataattttattgatctattttacatcataattttatacataaacataattttcaattttagcgagccgtacgaggagaaaacttcttatacgttt-ctagggggggg--tgtgttgttcatctatatctatcccannnnnnnnnnnnnnnnntcctctgctctaccagctgagctatcccgaccattcttgacgaatcatcttca---------gtttataaaatgacttaagtctctgtcaactaaataaaaaaaa--ggactttggaaaaactca-----atagttagt-------aatgattatgtattgttaatcatcatcattcatatagaaaaaaa---tta--------------------gtaattagtttagagaataaaaagg-tccttttggggatagagggacttgaaccctcacgatttttaaagtcgacggattttcctcttactcaaaatttcattagtgtcgtattgacatgtagaatgggactctatctttattctcgtttgattagttcttttcaaa--------------agatctatcagaactacgatggagtgagtgatttgttcaatgaatattctattttttc-ttcaactttgaatttgattttcttaacatcgatcatttgagatgcaaatattcacaaatcgaataaatatt-agagtcttcattaatcaattgaaat------actatttt----------------catacatatatatatatatgtattgaaacatatacacaaatatata----tctgttttttctcctcgatcctttctcgaactcta----attttgatagattttgatagaatagatttctacctagaaaagaaatttatcgtcaactccgtttgttagaacagcttccattgagtctctgcacctatccctttttt-----ctcgtcgctttcttaactgaactttcccttgttttcgtaaagcaggatttggctcaggattgcccattgtgaattccagggtttctctgaatttgaaagttttcacttgttaagtttccataccaaggctcaatccaattaagtccgtagcg
Lotus_rectus_9300_Turkey                           attagctgtggattctgatatccgccattttttctagta----ttagtatatagaaatcagaggtgctcttggctcgacatcgtttgttctattccactagaatccattgtttgggggatccctcggagaggatttgatgatgtaaatagtacatgatggagctcgagttgattcatttttcaggggcaagtatctaaggttagtggagattaataagttagaataacttcgtaagtaaacttttgatagagaaattgaaaggatccaattcgagcacggttcaaaagagtcaaaatttgtaggaattggtaaaacttttttgaccaaaagtgtatcctatggtaataaaattcaccttttatttttatgattcttttagataaagaaaaaatggtatgttgctgccattttttgaaacgcttaaagatcccgaagtaatgtctaaacccaatgattcaaggaaaagctaaatgattctggaacaagtaaataccattttcgaattgtctcaccaattctagtcgactgaagaaaaaaa-taggttc-----taaaaaa-gacgggcaagaaaagggag-cagagaccactcaataaatgaaatacctaatttgttttcatttgagttagttgaaagttatccaatttgaggtatgaggttgcaagtacaaagagttattctttttttttt---ctttctgaaaaaaaaaaa---gaataaaataccgaaaccc------tagtctaattgattttataattttattgatctattttacatcataattttatacataaacataattttcaattttagcgagccgtacgaggagaaaacttcttatacgttt-ctagggggggg--tgtgttgttcatctatatctatcccagacacgaggattttcagtcctctgctctaccagctgagctatcccgaccattcttgacgaatcatcttca---------gtttataaaatgacttaagtctatgtcaactaaataaaaaaaa--ggactttggaaaaactca-----atagt-agt-------aatgattatgtattgttaatcatcatcattcatatagaaaaaaa---tga--------------------gtaattagtttcgagaataaaaagg-tccttttggggatagagggacttgaaccctcacgatttttaaagtcgacggattttcctcttactcaaaatttcattagtgtcgtattgacatgtagaatgggactctatctttattctcgtttgattagttcttttcaaa--------------agatctatcagaactacgatggagtgagtgatttgttcaatgaatattctattttttc-ttcaactttgaatttgattttcttaacatcgatcatttgagatgcaaatattcacaaatcgaataaatatt-agagtcttcgttaatcaattgaaat------actatttt----------------aatatatatat----atatgtattgaaacatatacacaaatatata----tctgttttttctcctcgatcctttctcgaactcta----attttcatagattttgatagaatagatttctacctagaaaagaaattgatcgtcaactccgtttgttagaacagcttccattgagtctctgcacctatcccttttt-----------cgctttcttaactgaactttcccttgttttcgtaaagcaggatttggctcaggattgcccattgtgaattccagggtttctctgaatttgaaagttttcacttgttaagtttccataccaaggctcaatccaattaagtccgtagcg
Lotus_rectus_955_Crete                             attagctgtggattctgatatccgccattttttctagta----ttagtatatagaaatcagaggtgctcttggctcgacatcgtttgttctattccactagaatccattgtttgggggatccctcggagaggatttgatgatgtaaatagtacatgatggagctcgagttgattcatttttcaggggcaagtatctaaggttagtggagattaataagttagaataacttcgtaagtaaacttttgatagagaaattgaaaggatccaattcgagcacggttcaaaagagtcaaaatttgtaggaattggtaaaacttttttgaccaaaagtgtatcctatggtaataaaattcaccttttatttttatgattcttttagataaagaaaaaatggtatgttgctgccattttttgaaacgcttaaagatcccgaagtaatgtctaaacccaatgattcaaggaaaagctaaatgattctggaacaagtaaataccattttcgaattgtctcaccaattctagtcgactgaagaaaaaaa-taggttc-----taaaaaa-gacgggcaagaaaagggag-cagagaccactcaataaatgaaatacctaatttgttttcatttgagttagttgaaagttatccaatttgaggtatgaggttgcaagtacaaagagttattctttttttt-----ctttctgaaaaaaaaa-----gaataaaataccgaaaccc------tagtctaattgattttataattttattgatctattttacatcataattttatacataaacataattttcaattttagcgagccgtacgaggagaaaacttcttatacgttt-ctagggggggg--tgtgttgttcatctatatctatcccagacacgaggattttcagtcctctgctctaccagctgagctatcccgaccattcttgacgaatcatcttca---------gtttataaaatgacttaagtctctgtcaactaaataaaaaaaa--ggactttggaaaaactca-----atagttagt-------aatgattatgtattgttaatcatcatcattcatatagaaaaaaa---tta--------------------gtaattagtttagagaataaaaagg-tccttttggggatagagggacttgaaccctcacgatttttaaagtcgacggattttcctcttactcaaaatttcattagtgtcgtattgacatgtagaatgggactctatctttattctcgtttgattagttcttttcaaa--------------agatctatcagaactacgatggagtgagtgatttgttcaatgaatattctattttttc-ttcaactttgaatttgattttcttaacatcgatcatttgagatgcaaatattcacaaatcgaataaatatt-agagtcttcattaatcaattgaaat------actatttt----------------catacatatatatatatatgtattgaaacatatacacaaatatata----tctgttttttctcctcgatcctttctcgaactcta----attttgatagattttgatagaatagatttctacctagaaaagaaatttatcgtcaactccgtttgttagaacagcttccattgagtctctgcacctatccctttttt-----ctcgtcgctttcttaactgaactttcccttgttttcgtaaagcaggatttggctcaggattgcccattgtgaattccagggtttctctgaatttgaaagttttcacttgttaagtttccataccaaggctcaatccaattaagtccgtagcg
Lotus_rectus_REC1.REC3.REC5_Spain_Italy_France     attagctgtggattctgatatccgccattttttctagta----ttagtatatagaaatcagaggtgctcttgactcgacatcgtttgttctattccactagaatccattgtttgggggatccttcggagaggatttgatgatgtaaatagtacatgatggagctcgagttgattcatttttcaggggcaagtatctaaggttagtggagattaataagttagaataacttcgtaagtaaacttttgatagagaaattgaaaggatccaattcgagcacggttcaaaagagtcaaaatttgtaggaattggtaaaacttttttgaccaaaagtgtatcctatggtaataaaattcaccttttatttttatgattcttttagataaagaaaaaatggtatgttgctgccattttttgaaacgattaaagatcccgaagtaatgtctaaacccaatgattcaaggaaaagctaaatgattctggaacaagtaaataccattttcgaattgtctcaccaattctagtcgactgaagaaaaaaa-taggttc-----taaaaaa-gacgggcaagaaaaggggg-cagagaccactcaataaatgaaatacctaatttgttttcatttgagttagttgaaagttatccaatttgaggtatgaggttgcaagtacgaagagttattctttttttt-----ctttctgaaaaaaaaa-----gaataaaataccgaaaccc------tagtctaattgattttataattttattgatctattttacatcataattttatacataaacataattttcaattttagcgagccgtacgaggagaaaacttcttatacgttt-ctaggggggggg-tgtgttgttcatctatatctatcccagacacgaggattttcagtcctctgctctaccagctgagctatcccgaccattcttgacgaatcatcttca---------gtttataaaatgacttaagtctctgtcaactaaataaaaaaaa--ggactttggaaaaactca-----atagttagt-------aatgattatgtattgttaatcatcatcattcatatagaaaaaaa---tta--------------------gtaattagtttagagaataaaaagg-tccttttggggatagagggacttgaaccctcacgatttttaaagtcgacggattttcctcttactcaaaatttcattagtgtcgtattgacatgtagaatgggactctatctttattctcgtttgattagttcttttcaaa--------------agatctatcagaactacgatggagtgagtgatttgttcaatgaatattctattttttc-ttcaactttgaatttgattttcttaacatcgatcatttgagatgcaaatattcacaaatcgaataaatatt-agagtcttcattaatcaattgaaat------actatttt----------------catacatatatatatatatgtattgaaacatatacacaaatatata----tctgttttttctcctcgatcctttctcgaactcta----attttgatagattttgatagaatagatttctacctagaaaagaaatttatcgtcaactccgtttgttagaacagcttccattgagtctctgcacctatccctttttt-----ctcgtcgctttcttaactgaactttcccttgttttcgtaaagcaggatttggctcaggattgcccattgtgaattccagggtttctctgaatttgaaagttttcacttgttaagtttccataccaaggctcaatccaattaagtccgtagcg
Lotus_rectus_REC2_Spain                            attagctgtggattctgatatccgccattttttctagta----ttagtatatagaaatcagaggtgctcttgactcgacatcgtttgttctattccactagaatccattgtttgggggatccttcggagaggatttgatgatgtaaatagtacatgatggagctcgagttgattcatttttcaggggcaagtatctaaggttagtggagattaataagttagaataacttcgtaagtaaacttttgatagagaaattgaaaggatccaattcgagcacggttcaaaagagtcaaaatttgtaggaattggtaaaacttttttgaccaaaagtgtatcctatggtaataaaattcaccttttatttttatgattcttttagataaagaaaaaatggtatgttgctgccattttttgaaacgattaaagatcccgaagtaatgtctaaacccaatgattcaaggaaaagctaaatgattctggaacaagtaaataccattttcgaattgtctcaccaattctagtcgactgaagaaaaaaa-taggttc-----taaaaaa-gacgggcaagaaaaggggg-cagagaccactcaataaatgaaatacctaatttgttttcatttgagttagttgaaagttatccaatttgaggtatgaggttgcaagtacgaagagttattctttttttt-----ctttctgaaaaaaaaaaaa--gaataaaataccgaaaccc------tagtctaattgattttataattttattgatctattttacatcataattttatacataaacataattttcaattttagcgagccgtacgaggagaaaacttcttatacgttt-ctaggggggggggtgtgttgttcatctatatctatcccagacacgaggattttcagtcctctgctctaccagctgagctatcccgaccattcttgacgaatcatcttca---------gtttataaaatgacttaagtctctgtcaactaaataaaaaaaa--ggactttggaaaaactca-----atagttagt-------aatgattatgtattgttaatcatcatcattcatatagaaaaaaa---tta--------------------gtaattagtttagagaataaaaagg-tccttttggggatagagggacttgaaccctcacgatttttaaagtcgacggattttcctcttactcaaaatttcattagtgtcgtattgacatgtagaatgggactctatctttattctcgtttgattagttcttttcaaa--------------agatctatcagaactacgatggagtgagtgatttgttcaatgaatattctattttttc-ttcaactttgaatttgattttcttaacatcgatcatttgagatgcaaatattcacaaatcgaataaatatt-agagtcttcattaatcaattgaaat------actatttt----------------catacatatatatatatatgtattgaaacatatacacaaatatata----tctgttttttctcctcgatcctttctcgaactcta----attttgatagattttgatagaatagatttctacctagaaaagaaatttatcgtcaactccgtttgttagaacagcttccattgagtctctgcacctatccctttttt-----ctcgtcgcttt-----------tttcccttgttttcgtaaagcaggatttggctcaggattgcccattgtgaattccagggtttctctgaatttgaaagttttcacttgttaagtttccataccaaggctcaatccaattaagtccgtagcg
Lotus_rectus_REC4_France_Corse                     attagctgtggattctgatatccgccattttttctagta----ttagtatatagaaatcagaggtgctcttggctcgacatcgtttgttctattccactagaatccattgtttgggggatccctcggagaggatttgatgatgtaaatagtacatgatggagctcgagttgattcatttttcaggggcaagtatctaaggttagtggagattaataagttagaataacttcgtaagtaaacttttgatagagaaattgaaaggatccaattcgagcacggttcaaaagagtcaaaatttgtaggaattggtaaaacttttttgaccaaaagtgtatcctatggtaataaaattcaccttttatttttatgattcttttagataaagaaaaaatggtatgttgctgccattttttgaaacgattaaagatcccgaagtaatgtctaaacccaatgattcaaggaaaagctaattgattctggaacaagtaaataccattttcgaattgtctcaccaattctagtcgactgaagaaaaaaa-taggttc-----taaaaaa-gacgggcaagaaaagggag-cagagaccactcaataaatgaaatacctaatttgttttcatttgagttagttgaaagttatccaatttgaggtatgaggttgcaagtacaaagagttattctttttttt-----ctttctgaaaaaaaaa-----gaataaaataccgaaaccc------tagtctaattgattttataattttattgatctattttacatcataattttatacataaacataattttcaattttagcgagccgtacgaggagaaaacttcttatacgttt-ctagggggggg--tgtgttgttcatctatatctatcccagacacgaggattttcagtcctctgctctaccagctgagctatcccgaccattcttgacgaatcatcttca---------gtttataaaatgacttaagtctatgtcaactaaataaaaaaaa--ggactttggaaaaactca-----atagttagt-------aatgattatgtattgttaatcatcatcattcatatagaaaaaaa---tta--------------------gtaattagtttagagaataaaaagg-tccttttggggatagagggacttgaaccctcacgatttttaaagtcgacggattttcctcttactcaaaatttcattagtgtcgtattgacatgtagaatgggactctatctttattctcgtttgattagttcttttcaaa--------------agatctatcagaactacgatggagtgagtgatttgttcaatgaatattctattttttc-ttcaactttgaatttgattttcttaacatcgatcatttgagatgcaaatattcacaaatcgaataaatatt-agagtcttcgttaatcaattgaaat------actatttt----------------aatacatatat----atatgtattgaaacatatacacaaatatata----tctgttttttctcctcgatcctttctcgaactcta----attttcatagattttgatagaatagatttctacctagaaaagaaattgatcgtcaactccgtttgttagaacagcttccattgagtctctgcacctatcccttttt-----------cgctttcttaactgaactttcccttgttttcgtaaagcaggatttggctcaggattgcccattgtgaattccagggtttctctgaatttgaaagttttcacttgttaagtttccataccaaggctcaatccaattaagtccgtagcg
Lotus_sanguineus_7521_Turkey                       attagctgtggattctgatatccgccattttttctagta----ttagtatatagaaatcggaggtgctcttggctcgacatcgtttgttctattccactagaatccattgtttgggggatccctcggagaggat--------gtaaatagtacatgaaggagctcgagttgattcatttttcaggggcaagtatctaaggttagtggagattaataagttagaataacttcgtaagtaaatttttgatagagaaattgaaaggatccaattcgagcacggttcaaaagagtcaaaatttgtaggaattggtcaaatttttttgaccaaaagtgtatcctatggtaataaaattcaccttttatttttatgattcttttagataaagaaaaaatggtatgttgctgccattttttgaaacgattaaagatcccgaagtaatgtctaaacccaatgattcaaggaaaagctaaatgattctggaacaagtaaataccattttcaaattgtctcaccaattctagtcgactgaagaaaaaaa-taggttcggttctaaaaaa-gacgggcaagaaaaggggg-cagagaccgctcaataaatgaaatacctaatttgttttcatttgagttagttgaaagttatccaatttgaggtatgaggttgcaagtacgaagagttattctttttttttt---ctttctgaaaaaaaaaaa---gaataaaataccgaaaccc------tagtctaattgatttgataatttt-ttgatctattttacatcataattttatacataaacataattttcaattttagcgagccgtacgaggagaaaacttcttatacgttt-ctagggggggg--tgtgttgttcatctatatctatcccannnnnnnnnnnnnnnnnnnctctgctctaccagctgagctatcccgaccattcttgacgaatcatcttca---------gtttataaaatgacttaagtctatgtcaactaaataaaaaaa---ggactttggaaaaactca-----atagt-agttagtagtaatgattatgtattgttaatcatcatcattcatatagaaaaaaaa--tta--------------------gtaattagtttagagaataaaaagg-tccttttggggatagagggacttgaaccctcacgatttttaaagtcgacggattttcctcttactcaaaatttcattagtgtcgtattgacatgtagaatgggactctatctttattctcgtttgattagttcttttcaaa--------------agatctatcagaactacgatggagtgagtgatttgatcaatgaatattctattttttc-ttcaactttgaatttgattttcttaacatcgatcatttgagatgcaaatattcacaaatcgaataaatatt-agagtcttcgttaatcaattgaaattgaaatactatttt----------------aatacatatat--------gtattgaaacatatacacaaatatata----tctattttttctcctcgatcctttctcgaactcta----attttgataga----------atggatttctacctagaaaagaaatttatcgtcaactccgtttgttagaacagcttccattgagtctctgcacctatccctttttt-----ctcgtccctttcttaactgaactttcccttgttttcgtaaagcaggatttggctcaggattgcccattgtgaattccagggtttctctgaatttgaaagttttcacttgttaagtttccataccaaggctcaatccnnnnnnnnnnnnnnnn
Lotus_sanguineus_940_Turkey                        attagctgtggattctgatatccgccattttttctagta----ttagtatatagaaatcggaggtgctcttggctcgacatcgtttgttctattccactagaatccattgtttgggggatccctcggagaggat--------gtaaatagtacatgaaggagctcgagttgattcatttttcaggggcaagtatctaaggttagtggagattaataagttagaataacttcgtaagtaaatttttgatagagaaattgaaaggatccaattcgagcacggttcaaaagagtcaaaatttgtaggaattggtcaaatttttttgaccaaaagtgtatcctatggtaataaaattcaccttttatttttatgattcttttagataaagaaaaaatggtatgttgctgccattttttgaaacgattaaagatcccgaagtaatgtctaaacccaatgattcaaggaaaagctaaatgattctggaacaagtaaataccattttcaaattgtctcaccaattctagtcgactgaagaaaaaaa-taggttcggttctaaaaaa-gacgggcaagaaaaggggg-cagagaccgctcaataaatgaaatacctaatttgttttcatttgagttagttgaaagttatccaatttgaggtatgaggttgcaagtacgaagagttattctttttttttt---ctttctgaaaaaaaaaaa---gaataaaataccgaaaccc------tagtctaattgatttgataatttt-ttgatctattttacatcataattttatacataaacataattttcaattttagcgagccgtacgaggagaaaacttcttatacgttt-ctagggggggg--tgtgttgttcatctatatctatcccagacacgaggattttcagtcctctgctctaccagctgagctatcccgaccattcttgacgaatcatcttca---------gtttataaaatgacttaagtctatgtcaactaaataaaaaaa---ggactttggaaaaactca-----atagt-agttagtagtaatgattatgtattgttaatcatcatcattcatatagaaaaaaaa--tta--------------------gtaattagtttagagaataaaaagg-tccttttggggatagagggacttgaaccctcacgatttttaaagtcgacggattttcctcttactcaaaatttcattagtgtcgtattgacatgtagaatgggactctatctttattctcgtttgattagttcttttcaaa--------------agatctatcagaactacgatggagtgagtgatttgatcaatgaatattctattttttc-ttcaactttgaatttgattttcttaacatcgatcatttgagatgcaaatattcacaaatcgaataaatatt-agagtcttcgttaatcaattgaaattgaaatactatttt----------------aatacatatat--------gtattgaaacatatacacaaatatata----tctattttttctcctcgatcctttctcgaactcta----attttgataga----------atggatttctacctagaaaagaaatttatcgtcaactccgtttgttagaacagcttccattgagtctctgcacctatccctttttt-----ctcgtccctttcttaactgaactttcccttgttttcgtaaagcaggatttggctcaggattgcccattgtgaattccagggtttctctgaatttgaaagttttcacttgttaagtttccataccaaggctcaatccaattaagtccgtannn
Lotus_spectabilis_SPEC                             attagctgtggattctgacatccgccattttttctagta----ttagtatatagaaatcagagatgctcttggctcgacatcgtttgttctattccactagaatccattgtttgggggatccctcggagaggatttgatgatgtaaatagtacatgatggagctcgagttgattcatttttcaggggcaagtatctaaggttagtggatattaataagttagaataacttcgtaagtaaacttttgatagagaaattgaaaggatccaattcgagcacggttcaaaagagtcaaaatttgtgggaattggtcaaacttttttgaccaaaagtgtatcctatgggaataaaattcaccttttatttgtatgattcttttagataaagaaaaaatggtatgttgctgcca-tttttgaaacgattaaagatcccgaagtaatgtctaaacccaatgattcaaggaaaagctaaatgattctggaacaagtaaataccattttcaaattgtctcaccaattttagtcgactgaagaaaaaaa-taggttc-----taaaaaa-gacgggcaagaaaaggggggcagagaccgctcaataaatgaaatacccaatttgttttcatttgagttagttgaaagttatccaatttgaggtatgaggttgcaagtacgaagagttattcttttt--------ctttctgaaaaaaaaaaaaa-gaataaaataccgaaaccc------ta-tctaattgatttgataattttatggatctattttacatcataattttatacataaacataattttcaattttagcgagccgtacgaggataaaacttcttatacgttt-cta-ggggggg---gtgttgttcatctatatctatcccagacacgaggattttcagtcctctgctctaccagctgagctatcccgaccattcttgacgaatcatcttca---------gtttcgaaaattacttaagtctatgtcaactaaatcaaaaaa---ggactttggaaaaactca-----atagt-agt-------aatgattatgtattgttaat------cattcatatagaaaaaaaa--tta--------------------gtaattagtttagagaataaaaagg-tccttttggggatagagggacttgaaccctcacgattttaaaagtcgacggattttcctcttactcaaaatttcattagtgtcgtattgacatgtagaatgggactctatctttattctcgtttgattagttcttttcaaa--------------agatctatcagaactacgatggagtgagtgatttgatcaattaatattctattttttc-ttcaactttgaatttgattttcttaacatcgatcatttgagatgcaaatattcacaaatcgaataaatatt-agagtcttcattaatcaattgaaat------actatttt-----------------atacatatat--------gtattgaaacatatacacaaatatatatatatatcttttttctcctcgatcctttctcgaactcta----attttgatagattttgatagaatagatttctacctagaaaagaaatgtatcgtcaactccgtttgttagaacagcttccattgagtctctgcacctatccttttttttttttctcgtcgctttcttaactgaactttcccttgttttcgtaaagcaggatttggctcaggattgcccattgtgaattccagggtttctctgaatttgaaagttttcacttgttaagtttccataccaaggctcaatccaattaagtccgtagcg
Lotus_strictus_3845.7069.9327_Turkey               attagctgtggattctgatatccgccattttttctagta----ttagtatatagaaatcagaggtgctcttggctcgacatcgtttgttctattccactagaatccattgtttgggggatccctcggagaggatttgatgatgtaaatagtacatgatggagctcgagttgattcatttttcaggggcaagtatctaaggttagtggagattaataagttagaataacttcgtaagtaaacttttgatagagaaattgaaaggatccaattcgagcacggttcaaaagagtcaaaatttgtaggaattggtaaaacttttttgaccaaaagtgtatcctatggtaataaaattcaccttttatttttatgattcttttagataaagaaaaaatggtatgttgctgccattttttgaaacgattaaagatcccgaagtaatgtctaaacccaatgattcaaggaaaagctaaatgattctggaacaagtaaataccattttcaaattgtctcaccaattctagtcgactgaagaaaaaaa-taggttc-----taaaaaa-gacgggcaagaaaaggggg-cagagaccgctcaataaatgaaatacctaatttgttttcatttgagttagttgaaagttatccaatttgaggtatgaggttgcaagtacgaagagtttttctttttttttt---ctttctgaaaaaaaaaaa---gaataaaataccgaaaccc------tagtctaattgatttgataattttattgatctattttacatcataattttatacataaacataattttcaattttagcgagccgtacgaggagaaaacttcttatacgttt-ctagggggggg--tgtgttgttcatctatatctatcccagacacgaggattttcagtcctctgctctaccagctgagctatcccgaccattcttgacgaatcatcttca---------gtttataaaatgacttaagtctatgtcaactaaataaaaaaaa--ggactttggaaaaactca-----atagt-agt-------aatgattatgtattgttaatcatcatcattcatatagaaaaaaa---tta--------------------gtaattagtttagagaataaaaagg-tccttttggggatagagggacttgaaccctcacgatttttaaagtcgacggattttcctcttactcaaaatttcattagtgtcgtattgacatgtagaatgggactctatctttattctcgtttgattagttcttttcaaa--------------agatctatcagaactacgatggagtgagtgatttgatcaatgaatattctattttttc-ttcaactttgaatttgattttcttaacatcgatcatttgagatgcaaatattcacaaatcgaataaatatt-agagtcttcgttaatcaattgaaat------actatttt----------------catacatatat--------gtattgaaacatatacacaaatatata----tctgttttttctcctcgatcctttctcgaactcta----attttgatagattttgatagaatagatttctacctagaaaagaaatttatcgtcaactccgtttgttagaacagcttccattgagtctctgcacctatccctttttt-----ctcgtcgctttcttaactgaactttcccttgttttcgtaaagcaggatttggctcaggattgcccattgtgaattccagggtttctctgaatttgaaagttttcacttgttaagtttccataccaaggctcaatccaattaagtccgtagcg
Lotus_strictus_413.923_Altai_Kazakhstan            attagccgtggattctgatatccgccattttttctagta----ttagtatatagaaatcagaggtgctcttggctcgacatcgtttgttctattccactagaatccattgtttgggggatccctcggagaggatttgatgatgtaaatagtacatgatggagctcgagttgattcatttttcaggggcaagtatctaaggttagtggagattaataagttagaataacttcgtaagtaaacttttgatagagaaattgaaaggatccaattcgagcacggttcaaaagagtccaaatttgtaggaattggtaaaacttttttgaccaaaagtgtatcctatggtaataaaattcaccttttatttttatgattcttttagataaagaaaaaatggtatgttgctgccattttttgaaacgattaaagatcccgaagtaatgtctaaacccaatgattcaaggaaaagctaaatgattctggaacaagtaaataccattttcaaattgtctcaccaattctagtcgactgaagaaaaaaa-taggttc-----taaaaaa-gacgggcaagaaaaggggg-cagagaccgctcaataaatgaaatacctaatttgttttcatttgagttagttgaaagttatccaatttgaggtatgaggttgcaagtacgaagagtttttctttttttttt---ctttctgaaaaaaaaaaa---gaataaaataccgaaaccctaaccctagtctaattgatttgataattttattgatctattttacatcataattttatacataaacataattttcaattttagcgagccgtacgaggagaaaacttcttatacgttt-ctagggggggg--tgtgttgttcatctatatctatcccagacacgaggattttcagtcctctgctctaccagctgagctatcccgaccattcttgacgaatcatcttca---------gtttataaaatgacttaagtctatgtcaactaaaaaaaaaa----ggactttggaaaaactca-----atagt-agt-------aatgattatgtattgttaatcatcatcattcatatagaaaaaaa---tta--------------------gtaattagtttagagaataaaaagg-tccttttggggatagagggacttgaaccctcacgatttttaaagtcgacggattttcctcttactcaaaatttcattagtgtcgtattgacatgtagaatgggactctatctttattctcgtttgattagttcttttcaaa--------------agatctatcagaactacgatggagtgagtgatttgatcaatgaatattctattttttc-ttcaactttgaatttgattttcttaacatcgatcatttgagatgcaaatattcacaaatcgaataaatatt-agagtcttcgttaatcaattgaaat------actatttt----------------catacatatat--------gtattgaaacatatacacaaatatata----tctgttttttcccctcgatcctttctcgaactcta----attttgatagattttgatagaatagatttctacctagaaaagaaatttatcgtcaactccgtttgttagaacagcttccattgagtctctgcacctatccctttttt-----ctcgtcgctttcttaactgaactttcccttgttttcgtaaagcaggatttggctcaggattgcccattgtgaattccagggtttctctgaatttgaaagttttcacttgttaagtttccataccaaggctcaatccaattaagtccgtagcg
Lotus_strictus_7731_Turkey                         attagctgtggattctgatatccgccattttttctagta----ttagtatatagaaatcagaggtgctcttggctcgacatcgtttgttctattccactagaatccattgtttgggggatccctcggagaggatttgatgatgtaaatagtacatgatggagctcgagttgattcatttttcaggggcaagtatctaaggttagtggagattaataagttagaataacttcgtaagtaaacttttgatagagaaattgaaaggatccaattcgagcacggttcaaaagagtcaaaatttgtaggaattggtaaaacttttttgaccaaaagtgtatcctatggtaataaaattcaccttttatttttatgattcttttagataaagaaaaaatggtatgttgctgccattttttgaaacgattaaagatcccgaagtaatgtctaaacccaatgattcaaggaaaagctaaatgattctggaacaagtaaataccattttcaaattgtctcaccaattctagtcgactgaagaaaaaaa-taggttc-----taaaaaa-gacgggcaagaaaaggggg-cagagaccgctcaataaatgaaatacctaatttgttttcatttgagttagttgaaagttatccaatttgaggtatgaggttgcaagtacgaagagtttttctttttttttt---ctttctgaaaaaaaaaaa---gaataaaataccgaaaccc------tagtctaattgatttgataattttattgatctattttacatcataattttatacataaacataattttcaattttagcgagccgtacgaggagaaaacttcttatacgttt-ctagggggggg--tgtgttgttcatctatatctatcccagacacgaggattttcagtcctctgctctaccagctgagctatcccgaccattcttgacgaatcatcttca---------gtttataaaatgacttaagtctatgtcaactaaataaaaaaaa--ggactttggaaaaactca-----atagt-agt-------aatgattatgtattgttaatcatcatcattcatatagaaaaaaa---tta--------------------gtaattagtttagagaataaaaagg-tccttttggggatagagggacttgaaccctcacgatttttaaagtcgacggattttcctcttactcaaaatttcattagtgtcgtattgacatgtagaatgggactctatctttattctcgtttgattagttcttttcaaa--------------agatctatcagaactacgatggagtgagtgatttgatcaatgaatattctattttttc-ttcaactttgaatttgattttcttaacatcgatcatttgagatgcaaatattcacaaatcgaataaatatt-agagtcttcgttaatcaattgaaat------actatttt----------------catacatatat--------gtattgaaacatatacacaaatatata----tctgttttttctcctcgatcctttctcgaactcta----attttgatagattttgatagaatagatttctacctagaaaagaaatttatcgtcaactccgtttgttagaacagcttccattgagtctctgcacctatccctttttt-----ctcgtcgctttcttaactgaactttcccttgttttcgtaaagcaggatttggctcaggattgcccattgtgaattccagggtttctctgaatttgaaagttttcacttgttaagtttccntncnnngnnnnnnnnnnnnnnnnnnnnnnnnn
Lotus_strictus_Al1_Altai                           attagccgtggattctgatatccgccattttttctagta----ttagtatatagaaatcagaggtgctcttggctcgacatcgtttgttctattccactagaatccattgtttgggggatccctcggagaggatttgatgatgtaaatagtacatgatggagctcgagttgattcatttttcaggggcaagtatctaaggttagtggagattaataagttagaataacttcgtaagtaaacttttgatagagaaattgaaaggatccaattcgagcacggttcaaaagagtccaaatttgtaggaattggtaaaacttttttgaccaaaagtgtatcctatggtaataaaattcaccttttatttttatgattcttttagataaagaaaaaatggtatgttgctgccattttttgaaacgattaaagatcccgaagtaatgtctaaacccaatgattcaaggaaaagctaaatgattctggaacaagtaaataccattttcaaattgtctcaccaattctagtcgactgaagaaaaaa--taggttc-----taaaaaa-gacgggcaagaaaaggggg-cagagaccgctcaataaatgaaatacctaatttgttttcatttgagttagttgaaagttatccaatttgaggtatgaggttgcaagtacgaagagtttttctttttttttt---ctttctgaaaaaaaaaaa---gaataaaataccgaaaccctaaccctagtctaattgatttgataattttattgatctattttacatcataattttatacataaacataattttcaattttagcgagccgtacgaggagaaaacttcttatacgttt-ctagggggggg--tgtgttgttcatctatatctatcccannnnnnnnnnnnnnnnnnnctctgctctaccagctgagctatcccgaccattcttgacgaatcatcttca---------gtttataaaatgacttaagtctatgtcaactaaaaaaaaaaa---ggactttggaaaaactca-----atagt-agt-------aatgattatgtattgttaatcatcatcattcatatagaaaaaaa---tta--------------------gtaattagtttagagaataaaaagg-tccttttggggatagagggacttgaaccctcacgatttttaaagtcgacggattttcctcttactcaaaatttcattagtgtcgtattgacatgtagaatgggactctatctttattctcgtttgattagttcttttcaaa--------------agatctatcagaactacgatggagtgagtgatttgatcaatgaatattctattttttc-ttcaactttgaatttgattttcttaacatcgatcatttgagatgcaaatattcacaaatcgaataaatatt-agagtcttcgttaatcaattgaaat------actatttt----------------catacatatat--------gtattgaaacatatacacaaatatata----tctgttttttcccctcgatcctttctcgaactcta----attttgatagattttgatagaatagatttctacctagaaaagaaatttatcgtcaactccgtttgttagaacagcttccattgagtctctgcacctatccctttttt-----ctcgtcgctttcttaactgaactttcccttgttttcgtaaagcaggatttggctcaggattgcccattgtgaattccagggnnnnnnnnnnnnnnnnnnnnnnnnnnnnnnnnnnnnnnnnnnnnnnnnnnnnnnnnnnnnnnnnnnnnnnn
Lotus_strictus_Al2_Altai                           attagccgtggattctgatatccgccattttttctagta----ttagtatatagaaatcagaggtgctcttggctcgacatcgtttgttctattycactagaatccattgtttgggggatcccycggagaggatttgatgatgtaaatagtacatgatggagctcgagttgattcatttttcaggggcaagtatctaaggttagtggagattaataagttagaataacttcgtaagtaaacttttgatagagaaattgaaaggatccaattcgagcacggttcaaaagagtccaaatttgtaggaattggtaaaacttttttgaccaaaagtgtatcctatggtaataaaattcaccttttatttttatgattcttttagataaagaaaaaatggtatgttgctgccattttttgaaacgattaaagatcccgaagtaatgtctaaacccaatgattcaaggaaaagctaaatgattctggaacaagtaaataccattttcaaattgtctcaccaattctagtcgactgaagaaaaaa--taggttc-----taaaaaa-gacgggcaagaaaaggggg-cagagaccgctcaataaatgaaatacctaatttgttttcatttgagttagttgaaagttatccaatttgaggtatgaggttgcaagtacgaagagtttttctttttttttt---ctttctgaaaaaaaaaaa---gaataaaataccgaaaccctaaccctagtctaattgatttgataattttattgatctattttacatcataattttatacataaacataattttcaattttagcgagccgtacgaggagaaaacttcttatacgttt-ctagggggggg--tgtgttgttcatctatatctatcccannnnnnnnnnnnnnnnntcctctgctctaccagctgagctatcccgaccattcttgacgaatcatcttca---------gtttataaaatgacttaagtctatgtcaactaaaaaaaaaa----ggactttggaaaaactca-----atagt-agt-------aatgattatgtattgttaatcatcatcattcatatagaaaaaaa---tta--------------------gtaattagtttagagaataaaaagg-tccttttggggatagagggacttgaaccctcacgatttttaaagtcgacggattttcctcttactcaaaatttcattagtgtcgtattgacatgtagaatgggactctatctttattctcgtttgattagttcttttcaaa--------------agatctatcagaactacgatggagtgagtgatttgatcaatgaatattctattttttc-ttcaactttgaatttgattttcttaacatcgatcatttgagatgcaaatattcacaaatcgaataaatatt-agagtcttcgttaatcaattgaaat------actatttt----------------catacatatat--------gtattgaaacatatacacaaatatata----tctgttttttcccctcgatcctttctcgaactcta----attttgatagattttgatagaatagatttctacctagaaaagaaatttatcgtcaactccgtttgttagaacagcttccattgagtctctgcacctatccctttttt-----ctcgtcgctttcttaactgaactttcccttgttttcgtaaagcaggatttggctcaggattgcccattgtgaattccagggtttctctgaatttgaaagttttcacttgttaagtttccataccaaggctcaatccaattaagtccgtagcg
Lotus_strictus_Al3_Altai                           attagccgtggattctgatatccgccattttttctagta----ttagtatatagaaatcagaggtgctcttggctcgacatcgtttgttctattccactagaatccattgtttgggggatccctcggagaggatttgatgatgtaaatagtacatgatggagctcgagttgattcatttttcaggggcaagtatctaaggttagtggagattaataagttagaataacttcgtaagtaaacttttgatagagaaattgaaaggatccaattcgagcacggttcaaaagagtccaaatttgtaggaattggtaaaacttttttgaccaaaagtgtatcctatggtaataaaattcaccttttatttttatgattcttttagataaagaaaaaatggtatgttgctgccattttttgaaacgattaaagatcccgaagtaatgtctaaacccaatgattcaaggaaaagctaaatgattctggaacaagtaaataccattttcaaattgtctcaccaattctagtcgactgaagaaaaaaa-taggttc-----taaaaaa-gacgggcaagaaaaggggg-cagagaccgctcaataaatgaaatacctaatttgttttcatttgagttagttgaaagttatccaatttgaggtatgaggttgcaagtacgaagagtttttctttttttttttt-ctttctgaaaaaaaaaaaa--gaataaaataccgaaaccctaaccctagtctaattgatttgataattttattgatctattttacatcataattttatacataaacataattttcaattttagcgagccgtacgaggagaaaacttcttatacgttt-ctagggggggg--tgtgttgttcatctatatctatcccannnnnnnnnnnnnnnnnnnnnctgctctaccagctgagctatcccgaccattcttgacgaatcatcttca---------gtttataaaatgacttaagtctatgtcaactaaaaaaaaaa----ggactttggaaaaactca-----atagt-agt-------aatgattatgtattgttaatcatcatcattcatatagaaaaaaa---tta--------------------gtaattagtttagagaataaaaagg-tccttttggggatagagggacttgaaccctcacgatttttaaagtcgacggattttcctcttactcaaaatttcattagtgtcgtattgacatgtagaatgggactctatctttattctcgtttgattagttcttttcaaa--------------agatctatcagaactaccatggagtgagtgatttgatcaatgaatattctattttttc-ttcaactttgaatttgattttcttaacatcgatcatttgagatgcaaatattcacaaatcgaataaatatt-agagtcttcgttaatcaattgaaat------actatttt----------------catacatatat--------gtattgaaacatatacacaaatatata----tctgttttttcccctcgatcctttctcgaactcta----attttgatagattttgatagaatagatttctacctagaaaagaaatttatcgtcaactccgtttgttagaacagcttccattgagtctctgcacctatccctttttt-----ctcgtcgctttcttaactgaactttcccttgttttcgtaaagcaggatttggctcaggattgcccattgtgaattccagggtttctctgaatttgaaagttttcacttgttaagtttccataccaaggctnnnnnnnnnnnnnnnnnnnnnn
Lotus_strictus_Al4_Altai                           attagccgtggattctgatatccgccattttttctagta----ttagtatatagaaatcagaggtgctcttggctcgacatcgtttgttctattccactagaatccattgtttgggggatccctcggagaggatttgatgatgtaaatagtacatgatggagctcgagttgattcatttttcaggggcaagtatctaaggttagtggagattaataagttagaataacttcgtaagtaaacttttgatagagaaattgaaaggatccaattcgagcacggttcaaaagagtccaaatttgtaggaattggtaaaacttttttgaccaaaagtgtatcctatggtaataaaattcaccttttatttttatgattcttttagataaagaaaaaatggtatgttgctgccattttttgaaacgattaaagatcccgaagtaatgtctaaacccaatgattcaaggaaaagctaaatgattctggaacaagtaaataccattttcaaattgtctcaccaattctagtcgactgaagaaaaaaa-taggttc-----taaaaaa-gacgggcaagaaaaggggg-cagagaccgctcaataaatgaaatacctaatttgttttcatttgagttagttgaaagttatccaatttgaggtatgaggttgcaagtacgaagagtttttctttttttttttt-ctttctgaaaaaaaaaaaa--gaataaaataccgaaaccctaaccctagtctaattgatttgataattttattgatctattttacatcataattttatacataaacataattttcaattttagcgagccgtacgaggagaaaacttcttatacgttt-ctaggggggnn--nnnnnnnnnnnnnnnnnnnnnnnnnngacacgaggattttcagtcctctgctctaccagctgagctatcccgaccattcttgacgaatcatcttca---------gtttataaaatgacttaagtctatgtcaactaaaaaaaaaa----ggactttggaaaaactca-----atagt-agt-------aatgattatgtattgttaatcatcatcattcatatagaaaaaaa---tta--------------------gtaattagtttagagaataaaaagg-tccttttggggatagagggacttgaaccctcacgatttttaaagtcgacggattttcctcttactcaaaatttcattagtgtcgtattgacatgtagaatgggactctatctttattctcgtttgattagttcttttcaaa--------------agatctatcagaactacgatggagtgagtgatttgatcaatgaatattctattttttc-ttcaactttgaatttgattttcttaacatcgatcatttgagatgcaaatattcacaaatcgaataaatatt-agagtcttcgttaatcaattgaaat------actatttt----------------catacatatat--------gtattgaaacatatacacaaatatata----tctgttttttcccctcgatcctttctcgaactcta----attttgatagattttgatagaatagatttctacctagaaaagaaatttatcgtcaactccgtttgttagaacagcttccattgagtctctgcacctatccctttttt-----ctcgtcgctttcttaactgaactttcccttgttttcgtaaagcaggatttggctcaggattgcccattgtgaattccagggtttctctgaatttgaaagttttcacttgttaagtttccataccaaggnnnnnnnnnnnnnnnnnnnnnnnn
Lotus_strictus_STR1.2.3.4.5.6_Bulgaria             attagctgtggattctgatatccgccattttttctagta----ttagtatatagaaatcagaggtgctcttggctcgacatcgtttgttctattccactagaatccattgtttgggggatccctcggagaggatttgatgatgtaaatagtacatgatggagctcgagttgattcatttttcaggggcaagtatctaaggttagtggagattaataagttagaataacttcgtaagtaaacttttgatagagaaattgaaaggatccaattcgagcacggttcaaaagagtcaaaatttgtaggaattggtaaaacttttttgaccaaaagtgtatcctatggtaataaaattcaccttttatttttatgattcttttagataaagaaaaaatggtatgttgctgccattttttgaaacgattaaagatcccgaagtaatgtctaaacccaatgattcaaggaaaagctaaatgattctggaacaagtaaataccattttcaaattgtctcaccaattctagtcgactgaagaaaaaaa-taggttc-----taaaaaa-gacgggcaagaaaaggggg-cagagaccgctcaataaatgaaatacctaatttgttttcatttgagttagttgaaagttatccaatttgaggtatgaggttgcaagtacgaagagtttttcttttttttttattctttctgaaaaaaaaaaa---gaataaaataccgaaaccc------tagtctaattgatttgataattttattgatctattttacatcataattttatacataaacataattttcaattttagcgagccgtacgaggagaaaacttcttatacgttt-ctagggggggg--tgtgttgttcatctatatctatcccagacacgaggattttcagtcctctgctctaccagctgagctatcccgaccattcttgacgaatcatcttca---------gtttataaaatgacttaagtctatgtcaactaaataaaaaaaa--ggactttggaaaaactca-----atagt-agt-------aatgattatgtattgttaatcatcatcattcatatagaaaaaaa---tta--------------------gtaattagtttagagaataaaaagg-tccttttggggatagagggacttgaaccctcacgatttttaaagtcgacggattttcctcttactcaaaatttcattagtgtcgtattgacatgtagaatgggactctatctttattctcgtttgattagttcttttcaaa--------------agatctatcagaactacgatggagtgagtgatttgatcaatgaatattctattttttc-ttcaactttgaatttgattttcttaacatcgatcatttgagatgcaaatattcacaaatcgaataaatatt-agagtcttcgttaatcaattgaaat------actatttt----------------catacatatat--------gtattgaaacatatacacaaatatata----tctgttttttctcctcgatcctttctcgaactcta----attttgatagattttgatagaatagatttctacctagaaaagaaatttatcgtcaactccgtttgttagaacagcttccattgagtctctgcacctatccctttttt-----ctcgtcgctttcttaactgaactttcccttgttttcgtaaagcaggatttggctcaggattgcccattgtgaattccagggtttctctgaatttgaaagttttcacttgttaagtttccataccaaggctcaatccaattaagtccgtagcg
Lotus_strictus_STR7_Bulgaria                       attagctgtggattctgatatccgccattttttctagta----ttagtatatagaaatcagaggtgctcttggctcgacatcgtttgttctattccactagaatccattgtttgggggatccctcggagaggatttgatgatgtaaatagtacatgatggagctcgagttgattcatttttcaggggcaagtatctaaggttagtggagattaataagttagaataacttcgtaagtaaacttttgatagagaaattgaaaggatccaattcgagcacggttcaaaagagtcaaaatttgtaggaattggtaaaacttttttgaccaaaagtgtatcctatggtaataaaattcaccttttatttttatgattcttttagataaagaaaaaatggtatgttgctgccattttttgaaacgattaaagatcccgaagtaatgtctaaacccaatgattcaaggaaaagctaaatgattctggaacaagtaaataccattttcaaattgtctcaccaattctagtcgactgaagaaaaaaa-taggttc-----taaaaaa-gacgggcaagaaaaggggg-cagagaccgctcaataaatgaaatacctaatttgttttcatttgagttagttgaaagttatccaatttgaggtatgaggttgcaagtacgaagagtttttctttttttttt--tctttctgaaaaaaaaaaa---gaataaaataccgaaaccc------tagtctaattgatttgataattttattgatctattttacatcataattttatacataataataattttcaattttagcgagccgtacgaggagaaaacttcttatacgttt-ctagggggggg--tgtgttgttcatctatatctatcccagacacgaggattttcagtcctctgctctaccagctgagctatcccgaccattcttgacgaatcatcttca---------gtttataaaatgacttaagtctatgtcaactaaataaaaaaaaa-ggactttggaaaaactca-----atagt-agt-------aatgattatgtattgttaatcatcatcattcatatagaaaaaaa---tta--------------------gtaattagtttagagaataaaaagg-tccttttggggatagagggacttgaaccctcacgatttttaaagtcgacggattttcctcttactcaaaatttcattagtgtcgtattgacatgtagaatgggactctatctttattctcgtttgattagttcttttcaaa--------------agatctatcagaactacgatggagtgagtgatttgatcaatgaatattctattttttc-ttcaactttgaatttgattttcttaacatcgatcatttgagatgcaaatattcacaaatcgaataaatatt-agagtcttcgttaatcaattgaaat------actatttt----------------catacatatat--------gtattgaaacatatacacaaatatata----tctgttttttctcctcgatcctttctcgaactcta----attttgatagattttgatagaatagatttctacctagaaaagaaatttatcgtcaactccgtttgttagaacagcttccattgagtctctgcacctatccctttttt-----ctcgtcgctttcttaactgaactttcccttgttttcgtaaagcaggatttggctcaggattgcccattgtgaattccagggtttctctgaatttgaaagttttcacttgttaagtttccataccaaggctcaatccaattaagtccgtagcg
Lotus_subbiflorus_470                              attagctgtggattctgatatccgccattttttctagta----ttagtatatagaaatcagaggtgctcttggctcgacatcgtttgttctattccactagaatccattgtttgggggacccctcggagaggatttgatgatgtaaatagtacatgatggagctcgagttgattcatttttcaggggcaagtatctaaggttagtggagattaataagttagaataacttcgtaagtaaacttttgatagagaaattgaaaggatccaattcgagcacggttcaaaagagtcaaaatttgtaggaattggtaaaacttttttgaccaaaagtgtatcctatggtaataaaattcaccttttattttgatgattcttttagataaagaaaaaaaggtatgttgctgccattttttgaaacgattaaagatcccgaagtaatgtctaaacccaatgattcaaggaaaagctaaatgattctggaacaagtaaataccattttcaaattgtctcaccaattctagtcgactgaagaaaaaaa-taggttc-----taaaaaa-gacgggcaagaaaaggggg-cagagaccgctcaataaatgaaatacctaatttgttttcatttgagttagttgaaagttatccaatttgaggtatgaggttgcaagtacgaagagttattctttttttttt---ctttctgaaaaaaaaaaa---gaataaaataccgaaaccc------tagtctaattgatttgataattttattgatctattttacatcataattttatacataaacataattttcaattttagcgagccgtacgaggagaaaacttcttatacgttt-ctagggggggg--tgtgttgttcatctatatctatcccagacacgaggattttcagtcctctgctctaccagctgagctatcccgaccattcttgacgaatcatcttca---------gtttataaaatgacttaagtctatgtcaactaaataaaaaaaaaaggactttggaaaaactca-----atagt-agt-------aatgattatgtattgttaatcatcatcattcatatagaaaaaaaa--tta--------------------gtaattagtttagagaataaaaagg-tccttttggggatagagggacttgaaccctcacgatttttaaagtcgacggattttcctcttactcaaaatttcattagtgtcgtattgacatgtagaatgggactctatctttattctcgtttaattagttcttttcaaa--------------agatctatcagaactacgatggagtgagtgatttgatcaatgaatattctattttttc-ttcaactttgaatttgattttcttaacatcgatcatttgagatgcaaatattcacaaatcgaataaatatt-agagtcttcgttaatcaattgaaat------actatttt----------------aatacatatat----atatgtattgaaacatatacacaaatagata----tctgttttttctcctcgatcctttctcgaactcta----attttgatagattttgatagaatagatttctacctagaaaagaaatttatcgtcaactccgtttgttagaacagcttccattgagtctctgcacctatccctttttt-----ctcgtcgctttcttaactgaactttcccttgttttcgtaaagcaggatttggctcaggattgcccattgtgaattccagggtttctctgaatttgaaagttttcacttgttaagtttccataccaaggctcaatccaattaagtccgtagcg
Lotus_tetragonolobus_624                           attagctgtggattctgacatccgccattttttctagta----ttagtatatagaaatcagaggtgctcttggctcgacatcgtttgttctattccactagaatctattattttggggatccctcggagaggatttgatgatgtaaatagtacatgatggagctcgagttgattcatttttcaggggcaggtatctaaggttagtggatattaataagttagaacaacttcgtaagtaaacttttgatagagaaattgaaaggatccaattcgagcacggttcaaaagagtcaaaatttgtgggaattggtaaaacttttttgaccaaaagtgtatcctatgggaataaaattcaccttttatttgtatgattcttttagataaagaaaaaatggtatgttgctgccattttttgaaacgattaaagatcccgaagtaatgtctaaacccaatgattcaaggaaaagctaaatgattctggaacaagtaaataccattttcaaattgtctcaccaattctagtcgactgaagaaaaaaa-aaggttc-----taaaaaa-gacgggcaagaaaaggggg-cagagaccgctcaataaatgaaatacccaatttgttttcatttgagttagttgaaagttatccaatttgaggtatgaggttgcaagtacgaagagttattcttttt--------ctttctgaaaaaaaaaaa---gaataaaataccgaaaccc------tt-tctaattgatttgataattttatggatctattttacatcataattttatacataaacataattttcaattttagcgagccgtacgaggataaaacttcttatacgttt-ctagggggggg--tgtattgttcatctatatctatcccagacacgaggattttcagtcctctgctctaccagctgagctatcccgaccattcttgacgaatcatcttca---------gtttataaaattacttaagtctatgtcaactaaataaaaagaa--ggactttggaaaaagtcat----atagt-agt-------aatgattatgtattgttaat------cattcatatagaaaaaaaaa-tga-------------------agtaattagtttagagaataaaaagg-tccttttggggatagagggacttgaaccctcacgatttttaaagtcgacggattttcctcttactcaaaatttcattagtgtcgtattgacatgtagaatgggactctatctttattctcgtttgattagttcttttcaaa--------------agatctatcagaactatgatggagtgagtgatttgatcaatgaatattctatttttttattcaactttgaatttgattttcttaacatcgatcatttgagatgcaaatattcacaaatcgaataaatatt-agagtcttcgttaatcaattgaaat------actatttt----------------cgtacatatat--------gtattgaaacatatacacaaatatatata--tatcttttttctcctcgatcctttctcgaactcta----attttgatagattttgatagaatagatttctacctagaaaagaaatgtatcgtcaactccgtttgttagaacagcttccgttgagtctctgcacctatccttttttt-----ctcgtcgctttcttaactgaactttcccttgttttcgtaaagcaggatttggctcaggattgcccattgtgaattccagggtttctctgaatttgaaagttttcacttgttaagtttccataccaaggctcaatccaattaagtccgtagcg
;

endblock;
begin assumptions;
options deftype=unord;
endblock;
