# Supplementary material for: Phylogenetic Placement and Phylogeography of Large-Flowered Lotus Species (Leguminosae) Formerly Classified in Dorycnium: Evidence of Pre-Pleistocene Differentiation of Western and Eastern Intraspecific Groups
Source: Plants (Basel). 2021 Jan 28;10(2):260. doi: 10.3390/plants10020260 (PMC7911919; doi:10.3390/plants10020260)
Supplement: Supplementary file 1 [file plants-10-00260-s001.zip › Data-set-S3.nex]

#NEXUS
[TITLE: No title ]

begin data;
dimensions ntax=64 nchar=600;
format interleave datatype=DNA missing=N gap=-;

matrix
AF537347.1_Robinia_neomexicana                         TCATTGTCGATCAAGCAA-CCGACCCGTGAATTTGTTRAACTACTTGGGTTGCTCGGGGTGCTTAGCACCTCGACCTCCTGGGTTAGGGGGGAG-----TGTGCCTCTCCTCTTAGCAAAC-ACAAACCCCGGCGCGGAATGCGTCAAGGAATCAAATTTGTTTCAGTGCTCACGTCCACCTGGGGGCTTTGCTCGTACGGGTGGCGTTGCAGCACGT--TATGTACAATGACTCTCGGCAACGGATATCTCGGCTCTCGCATCGATGAAGAACGTAGCGAAATGCGATACTTGGTGTGAATTGCAGAATCCCGTGAACCATCGAGTCTTTGAACGCAAGTTGCGCCCGAAGCCATTAGGCCGAGGGCACGCCTGCCTGGGTGTCACACATTGTTGCCCCAATGCCAATCGCCTCG--CTTTGTAGTGCTTGGGGTGAATGTTGGCCTCCCGTGAGCTTTGTCTCACGGTTGGTTGAAAATCGAGTGCATGGTGCGGTGTACCATGATGGATGGTGGTTGAGTGACGCTCGAGACCAATCATGGGTAACTCCACCAGAATTGGGCTCGGT-GACCCACATGCGTCC-GGA-TGCTCCCTA
AF537360.1_Robinia_hispida                             ------------------------------------------------------CGGGGTGCTGAGCACCTCGACCTCCTGGGTTAGGGGGGAG-----CGTGCCTCTCCTCTTAGCAAAC-ACAAACCCCGGCGCGGAATGCGTCAAGGAATCTAAATCGTTTCAGTGCTCTCGTCCACCTGGGGGCTTTGCTCGTACGGGTGGCGTTGCAGCACGT--TATGTACAATGACTCTCGGCAACGGATATCTCGGCTCTCGCATCGATGAAGAACGTAGCGAAATGCGATACTTGGTGTGAATTGCAGAATCCCGTGAACCATCGAGTTTTTGAACGCAAGTTGCGCCCGAAGCCGTTAGGCTGAGGGCACGCCTGCCTGGGTGTCACACATCGTTGCCCCTATGCCAATCGCCTCA--CTTTGTAGTGCTTGGGGTGAATGTTGGCCTCCCGTGAGCTCTGTCTCACGGTTGGTTGAAAATCGAGTGCATGGTGCGGTGTACCATGATGGATGGTGGTTGAGCGATGCTCGAGACCAATCATGGGTAACTCCACCAGAATT---------------------------------------
Acmispon_americanus                                    TCGTATCCTTA-AACCAAACCAACTCGTGAACCTGTTTGACTATTCGGGCAGCTT-GGGTGTATTCCACCCAAACCTCCCAAGGCAGGGGTAGGCCACTTGTGTCTCTACTCTTGATAAATAACAAACCCCGGCGCTAGATGCGCCAAGGAATTGAAATTGTTTAGGTGCCCCTGCCGGCTCGGTGACGATGCTTGTGCAGGTCGTGCAACAACACATTTTACACATAATGACTCTCGGCAACGGATATCTCGGCTCTCGCATCGATGAAGAACGTAGCGAAATGCGATACTTGGTGTGAATTGCAGAATCCCGTGAACCATCGAGTCTTTGAACGCAAGTTGCGCCCGATGCCATTAGGCTGAGGGCACGTCTGCCTGGGTGTCACACATCGTTGCCCCAACCCCAAACACTTTGTGCTTGGTGGAATGTGGGGTGAATGCTGGCTTCCCGTGAGTGTTGTCTCACGGTTGGTTGAAAACTGAGTCCATGGTAGTGTGTACCATGATGGATGGTGGTTGAGTACTGCTCGAGACCAATCATGGGAAACTCTATTCTTCTTGGGCTCTAGTAACCCATGTGTGTTTAAGTACACTCACAA
Antopetitia_abyssinica                                 TCGTGTCCTCA-AATCAGACCAACCTGCGAACTTGTTTGACAATTTGGGTAGCTTGGGGTGTATCCCACCTCAACCTCC-AAGTTAGGGGGAGA----GTGTGTGTCTCCTCTTAATAAA-AACAAACCCCGGCGCTAAATGCGTCAAGGAATGGAAACTGCTGAGGTGCTCCTGTCGACCCGGAGACGGTGCTCGTGCAGGTGGTGCCATGACACATTTTACACATAATGACTCTCGGCAACGGATATCTCGGCTCTCGCATCGATGAAGAACGCAGCGAAATGCGATACTTGGTGTGAATTGCAGAATCCCGTGAACCATCGAGTCTTTGAACGCAAGTTGCGCCCGAAGCCATTAGGCTGAGGGCACGTCTGCCTGGGTGTCACACATCGTTGCCCCAACGCCAAACGCCTCGTTGTG---GGTGTGCGGGGTGAATGCTGGCATCCCGTGAGGGTCGTCTCACGGTTTGCTGAAAACTGAGTCCATGGTAGGGTGTACCGTGATGGATGGTGGTTGAGTATTGCTCGAGACCAATCATGGGAAGCTCCACCGTTCCTGGGCTCCGGTAACCCACACGCGTCTTAGCACGCTCACAA
Cytisopsis_pseudocytisus                               --GTGTCCTGCAAACCAATCCAACCCGGGAAT-TGTTCGACCATTC-GGC-GCCTGCGTTG--TCC-AC-GCAGC-TCCCACG-TGGGGGGAA-CTGCATGCACG-CTCCTCC-AACAAATAACAACCCCCGGCGCTTGATGCGTCAAGGAATTGAAATCGTTCAAGCGCTCCTGTCAGCCCGGAGACGGTGCTCGTGCAGGGGTTGCCATGACACATTCGACATAAAATGACTCTCGGCAACGGATATCTCGGCTCTCGCATCGATGAAGAACGTAGCGAAATGCGATACTTGGTGTGAATTGCAGAATCCCGTGAACCATCGAGTCTTTGAACGCAAGTTGCGCCCGAAACCATTAGGTTGAGGGCACGTCTGCCTGGGTGTCACGCATCGTTGCCCCAACGCCAAACGCCTCGTGCTATGCGGCGTGGGCGGTGAATGTTGGCCTCCCGTGCGCACAGTCTCACGGTTGGTTGAAATTTGAGTCCATGGTAGAGTATGCCATGATGGATGGTGGATGAGTAACGCTCGAGACCAATCATGGGAAACTTTATCTTGTTCGGGCTCTACTGACCCATATGTGTGTAACCACGCTCACAA
Hippocrepis_emerus                                     TCGTATCCT-G-AAACAATCAAACCCGTGAACTTGTTTGACTATTTGGGTAACTTGGGGTGTAATCCACCTCAAGCTCCCACATTAGGGGGAAACCACATGCGTTTCTCCTCTTAATAAATAACAAACCCCGGCGCTATATGCGTCAAGGAATCGAAATTGTTCAGGTGCTCTTGTCGGCCCGGAGACGGTGCCCGTGCAGGTGGTGCTATGACACATTTTACTTAGAATGACTCTCGGCAACGGATATCTCGGCTCTCGCATCGATGAAGAACGTAGCGAAATGCGATACTTGGTGTGAATTGCAGAATCCCGTGAACCATCGAGTCTTTGAACGCAAGTTGCGCCCGAAGCCATTAGGTTGAGGGCACGTCTGCCTGGGTGTCACACATCGTTGCCCCAACAACAAATCCCTCGTGGAAAGCTGTGTGTGGGGTGAATGTTGGCTTCCCGTGATTTTTGCATCACGGTTGGTTGAAAATTGAGTCCATGGTAGAGTTTACCATGATGGATGGTGGCTGAGTTATGCTCGAGACCAATCATGG-GAACTTTATTGAACTTGGGCTCTAGAAACCCATACACGTTTAAATACGCTCACAA
Hosackia_crassifolia                                   TCGTATCCTCA-AATCAAGGCAACCTGTGGACATGTTTGACTATTTGGGCAGCTTGAGGTGTATTCCACCTCAACCTCCCAAGTTAGGGGGAGGCCACATGTGCGTTTCCTCTTGACAAACAACAAACCCCGGCGCTAAATGCGTCAAGGAATTGAAATTGTTCAGGTGCTCCTGCCGGCCCGGAGACGGTGCTCGCGCAGGTTGTGCCATGACACATTTTACACATAATGACTCTCGGCAACGGATATCTCGGCTCTCGCATCGATGAAGAACGTAGCGAAATGCGATACTTGGTGTGAATTGCAGAATCCCGTGAACCATCGAGTCTTTGAACGCAAGTTGCGCCCGATGCCATTAGGCTGAGGGCACGTCTGCCTGGGTGTCACACATCGTTGCCCCAACCCCAA-CGCCTCGTGCTTGGCGGTCTGCGGGGCGAATGCTGGCTTCCCGTGAGCCTCGTCTCGCGGTTTGTTGAAAACTGAGTCCGTGGTAGGGTGTACCATGATGGATGGTGGTTGAGTTCTGCTCGAGACCAATCATGGGAAACTCTGCTCTACTTGGGCTATAGGAACCCACATGCGT-CAAGTACGCTCACAA
KT281009.1_Coursetia_glandulosa                        TCGATGACCCGAAAACAA-CAGACCCGCGGACTTGTTTCTATACTCGGGCTGCTCGGGGTGCTCAGCGCCTCGACCTCCTGGGCAACGGGCGAG-----CGTGCCTCTCCTCTCAGCCAAC-ACAAACCCCGGCGCGAAAAGCGTCAAGGAACCTAAT-CATTTCAGTGCTCGCGTCGACCGGGGGGCGCAGCCCGCACGGGCGGCGTCGCAACACGT--TATGTACAATGACTCTCGGCAACGGATATCTCGGCTCTTGCATCGATGAAGAACGTAGCGAAATGCGATACTTGGTGTGAATTGCAGAATCCCGTGAACCATCGAGTCTTTGAACGCAAGTTGCGCCCGAAGCCATTAGGCCGAGGGCACGTCTGCCTGGGTGTCGCACATTGTTGCCCCAACGCCAATCGCCTCA--CTTTGTGGTGCTCGGGGTGAATGTTGGCCTCCCGTGAGCTCTGCCTCGCGGTTGGTTGAAAATCGAGCGCATGGTGCGGTGTACCATGATGGATGGTGGTTGAGTGATGCTCGAGACCAATCATGCGTAACCTCACCAGAGTCGCGCTCGGC-GACCCACGTGCATCC-GGA-TGC-CCTCC
Kebirita_roudairei                                     TCGTATCCTTA-AATCAGACCAACCTGTGAACTTGTTTGACTATTTGGGTAGCTTGGGGTGTATTCCACCTCAGCCTCCTAAGTTAGGGGGAGGCCACGTGTGTGTCTCCTCTTAATAAA-AACAAACCCCGACGCTTAATGCGTCAAGGAATGGAAATTGTTTAGGTGCTCCTGTCGGCCCGGAGACGGTGCTAGTGCAGGTTGTGCCACGACACATTATACACATAATGACTCTCGGCAACGGATATCTCGGCTCTCGCATCGATGAAGAACGTAGCGAAATGCGATACTTGGTGTGAATTGCMRRATCCCGTGAACCATCGA-TCTTTGAACGCAAGTTGCGCCCGATGCCATTAGGTTGAGGGCACGTCTGCCTGGGTGTCACACATCGTTGCCCCAACGCCAAATGCCTTGTGTTTGGTGGAGTCTGGGGTGAATGCTGGCTTCCCGTGAGTGTTGTCTTGCGGTTGGTTCAAAATTGAGTCCATGGTAGGGTGTACCATGATGGATGGTGGTTGAGTATTGCTCGARAMCAATCATGGGAAACTCTATTCTTCTTGGGCTCCATTAACCCATATGCGTTTATGTACGCTCACAA
Lotus_aegaeus_427                                      TCGTATCCTTGCAATCAATCCAACTAGTAAACTCGTTTGACTATTCGGGCATCTTGGGGTGTATCCCACCGCAGCTGCTCAATTTAGGGGGAAACCACATTGGGGTCTCCTCCTAATAAATAACAAACCCCGGCGCTTGATGCGTCAAGGAATTGAAATTGTTAATGCACTCTTGTCGGCCCGGATACGGTGCTTGTGCAGGAGCTGCCATGACACATTCTACATAAAATGACTCTCGGCAACGGATATCTCGGCTCTCGCATCGATGAAGAACGTAGCGAAATGCGATACTTGGTGTGAATTGCAGAATCCCGTGAACCATCGAGTCTTTGAACGCAAGTTGCGCCCGAAACCATTAGGTTGAGGGCACGTCTGCCTGGGTGTCACACATCGTTGCCCCAACGCCAAACGCCTAGTGCAATGTGGCGTGTGGGGTGAATGTTGGCCTCCCGCGAGTTTAGGCTCACGGTTGGTTGAAAATTGGGTCCATGGTAGGGTATGCCATGATGGATGGTGGTTGAGTCACGCTCGAGACCAATCATGGTGAACTTTATCTTGCATGGGATCTATTGACCCGTATGCGTGTAAACACGCTCACAA
Lotus_angustissimus_472                                TCGTATCCTTGCAAGCAAACCAACCTGTAAACTCGTTTGACTATTCGGGAAGCTCGGGGTGTATCCCACCTCAGCCTCCCAACTTAGGGGGAAATCCCAATGGGGTCTCCTCCTGATAAATAACAAACCCCGGCGCTTGATGCGTCAAGGAACTGAAACTGTTAGCGCGCTCTTGCCGGCCCGGATACGGTGCTTGTGCAGGAGCTGCCACGACACATTCTACATAAAATGACTCTCGGCAACGGATATCTCGGCTCTCGCATCGATGAAGAACGTAGCGAAATGCGATACTTGGTGTGAATTGCAGAATCCCGTGAACCATCGAGTCTTTGAACGCAAGTTGCGCCCGANACCTTTAGGTTGAGGGCACGTCTGCCTGGGTGTCACACATCGTTGCCCCAACGCCAAACGCCTCGTGCTGTGCGGCGNTTGGGGCGAATGCTGGCCTCCCGCGAGCCCAGGCTCACGGTTGGTTTAAAATTGGGTCCATGGTAGGGTATGCCGTGANNGATGGTGGTTGAGTGACGCTCGAGACCAATCACGGGAAACTCTATCCTGCTCGGTCCCTGGAAACCCGGATGCGTGTGACCGCGCTCACAA
Lotus_axilliflorus_4769_Turkey                         TCGTATCCTTGCAAGCAACCCAACATGTAAACTCGTCTGACTASTCGGGCTGCTTGGGGTGTATCCCACCTCAACCTCCCAACTTAGGGGGAAACCACATTGGGGTCTCCTCCTAATAATGAACAAACCCCGGCGCTTGATGCGTCAAGGAATTGAAACTGTTAGCGCACTCTTGTCGGCCCGGTTACGGYGCTYGTGCAGGAGCTGCCATGACACATTCTACATAAAATGACTCTCGGCAACGGATATCTCGGCTCTCGCATCGATGAAGAACGTAGCGAAATGCGATACTTGGTGTGAATTGCAGAATCCCGTGAACCATCGAGTCTTTGAACGCAAGTTGCGCCCGAAACCATTAGGTTGAGGGCACGTCTGCCTGGGTGTCACACATCGTTGCCCCAACGCCAAAYGCCTCGTGCTGT-----GCTTGGGGTGAATGTTGGCCTCCCGCGAGTCCACGCTCACGGTTGGTTGAAAATTGGGTCCATGGTAGGGTATGCCATGATGGATGGTGGTTGAGTAACGCTCGAGACCAATCATGGGAAACTCTATCTTGCTTGGGCTCTAGTAACCCGTATGCGTGCAAGCRCGCTCACAA
Lotus_axilliflorus_941_Turkey                          TCGTATCCTTGCAAGCAACCCAACATGTAAACTCGTCTGACTACTCGGGCTGCTTGGGGTGTATCCCACCTCAACCTCCCAACTTAGGGGGAAACCACATTGGGGTCTCCTCCTAATAATGAACAAACCCCGGCGCTTGATGCGTCAAGGAATTGAAACTGTTAGCGCACTCTTGTCGGCCCGGTTACGGTGCTCGTGCAGGAGCTGCCATGACACATTCTACATAAAATGACTCTCGGCAACGGATATCTCGGCTCTCGCATCGATGAAGAACGTAGCGAAATGCGATACTTGGTGTGAATTGCAGAATCCCGTGAACCATCGAGTCTTTGAACGCAAGTTGCGCCCGAAACCATTAGGTTGAGGGCACGTCTGCCTGGGTGTCACACATCGTTGCCCCAACGCCAAACGCCTCGTGCTGT-----GCTTGGGGTGAATGTTGGCCTCCCGCGAGTCCACGCTCACGGTTGGTTGAAAATTGGGTCCATGGTAGGGTATGCCATGATGGATGGTGGTTGAGTAACGCTCGAGACCAATCATGGGAAACTCTATCTTGCTTGGGCTCTAGTAACCCGTATGCGTGCAAGCACGCTCACAA
Lotus_broussonetii_021                                 TCGTATCCTTGC-AACAATCCAACTTGTAAACTCGTTTGACTATTCGGGCTTCTTGGGGTGTATCCCACCGCAGCTTCCCAATTTAGGGGGAAACAACATTGGGGTCTCCTCCTAATAAATAACAAACCCCGGCGCTTGATGCGTCAAGGAATTGAAATTGTTAGTGCACTCTTGTCGGCCCGGATACGGTGCTTGTGCAGGAGTTGCCATGACACATTCTACATAAAATGACTCTCGGCAACGGATATCTCGGCTCTCGCATCGATGAAGAACGTAGCGAAATGCGATACTTGGTGTGAATTGCAGAATCCCGTGAACCATCGAGTCTTTGAACGCAAGTTGCGCCCGAAACCATTAGGTTGAGGGCACGTCTGCCTGGGTGTCACGCATCGTTGCCCCAATGCCAAACGCCTAGTGCAATGTGGCGTGTGGGGTGAATGTTGGCCTCCCGTGAGNTCAGGCTCACGGTTGGTTGAAAATTGGGTCCATGGTAGGGTATGCCATGATGGATGGTGGTTGAGTAACGCTCGAGACCAATCATGGGAAACTTTATCTTGCTTGGGCTCTATTAACCCGTATGCGTGTAACCACGCTCACAA
Lotus_conimbricensis_485                               TCGTATCCTTGCAAACAAATCAACCTGTAAACTCGTTTGACTATTCGGGCTGCTCGGGGTGTATCCCACCTCAGCCTCCCAACTTGGGGGGAAATCCCAATGGGGTCTCCTCCTGATAAACAACAAACCCCGGCGCCTGACGCGTCAAGGAAATGAAATTGTTAGCGCACTCTTGTCGGCCCGGATACGGTGCTCGTGCAAGAGTTGCCATGACACATTCTACATAAAATGACTCTCGGCAACGGATATCTCGGCTCTCGCATCGATGAAGAACGTAGCGAAATGCGATACTTGGTGTGAATTGCAGAATCCCGTGAACCATCGAGTCTTTGAACGCAAGTTGCGCCCGAAGCCATTAGGTTGAGGGCACGTCTGCCTGGGTGTCACACATCGTTGCCCCAACGCCAAACGCCTCGTGCTATGCGGCGTGTGGGGTGAATGTTGGCCTCCCGCGAGCCCAGGCTCACGGTTGGCTTAAAATTGGGTCCATGGTACGGTGTTCCATGATGTTTGGTGGCTGAGTAACCCTCGAGACCATTCATGGGAGACCTTATCTTGCTTCGGCCCTAGAGACCCACATGCGTGTAACCATGCTCACAA
Lotus_corniculatus_L7                                  TCGTATCCTTGCAAACAAACCAACCTGTAAACTCGTTTGACTATTTGGGCAGCTTGGGGTGTATCCCACCTCAGCCTCCCAACCTAGGGGGAAATCCCATTGGGGTCTCCTCCTAGTAAACAACAAACCCCGGCGCTTGAYGCGTCAAGGAATTGAAACTGTTAGCGCACTCTTGTCGGCCCGTTTACGGTGCTCGTGCARGAGTTGCCATGACACATTCTACATAAAATGACTCTCGGCAACGGATATCTCGGCTCTCGCATCGATGAAGAACGTAGCGAAATGCGATACTTGGTGTGAATTGCAGAATCCCGTGAACCATCGAGTCTTTGAACGCAAGTTGCGCCCGAAACCATTAGGTCGAGGGCACGTCTGCCTGGGTGTCACACATCGTTGCCCCAACGCCAAATGCTTCGTGCTATGCGGCGTGCGGGGTGAATGTTGGCCTCCCGCGAGCTAAGGCTCACGGTTGGCTTAAATTTGGGTCCATGGTAGGGTATGCCATGATGGATGGTGGTTGAGTAACGCTCGAGACCAATCATGGGTAACCTTATCATGCTTGGGACCTAYAGACCCGCATGCGTGTAACCGCGCTCACAA
Lotus_discolor_444                                     TCGTATCCTTGCAAACAATCCAACTTGTAAACTCGTTTGACTATTTGGGCAACTTGGGGTGTATCCCACCACAACTTCCCAATTTAGGGGGAAACCACATTGGGGTCTCCTCCTAATAAATAACAAACCCCGGCGCTTGATGCGTCAAGGAATTGAAATTGTTAGTGCACTCTTGCCGGCCCGGATACGGTGCTTGTGCATGAGTTGCCATGACACATTATACATAAAATGACTCTCGGCNNNNNNNNNNNNNNNNNNNNNNNNNNNNNNNNNNNNNNNNNNNNNNNNNNNNNGGTGTGAATTGCAGAATCCCGTGAACCATCGAGTCTTTGAACGCAAGTTGCGCCCGAAACCATTAGGTTGAGGGCACGTCTGCCTGGGTGTCACACATCGTTGCCCCAACGTCAAATGTCTAGTGCAATGTGGCGTGTGGGGTGAATGTTGGCCTCCCGTGAGTTCAGCCTCACGGTTGGTTTAAAATTGAGTCCATGGTATGGTATGCCATGATGGATGGTGGTTGAGTAACTCTCGAGACCAATCATGGGAAACTTTATCTTTCTTGGGCTCTATAAACCCGTATGCGTGTGAGCACGCTCACAA
Lotus_dorycnium_D3_Spain                               TCGTATCCTCGCAAACAATYCAACCCGTAAACTTGTCTGACTATTCGGGCAGCTTGGGGTGCAATGCACCGCAACCTCCCAATTTGGGGGGAAACCACATTGGGGTCTCCTCCTAACAAATAACAAACCCCGGCGCTTGATGCGTCAAGGAATTGAAACTGTTAGTGCACTCTTGTCGACCCGGATACGGTGCTTGCGCAAGAGCTGCCATGACACATTCTACATAAAATGACTCTCGGCAACGGATATCTCGGCTCTCGCATCGATGAAGAACGTAGCGAAATGCGATACTTGGTGTGAATTGCAGAATCCCGTGAACCATCGAGTCTTTGAACGCAAGTTGCGCCCGAAACCATTAGGTTGAGGGCACGTCTGCCTGGGTGTCACACATCGTTGCCCCAACGCCAAAC-----ATGTTGTGCGACGCGTGGGGTGAATGTTGGCCTCCCGCGAGTTCAGGCTCACGGTTGGTTGAAAATTGGATCCGTGGCAGGGTATGCCATGATGGATGGTGGTTGAGGAATGCTCGAGACCAATCATGGCAAACTCTACCTTGCTTGGGCCCTAG--ACCCGTATGCGTGCAACCACGCTCACAA
Lotus_dorycnium_ssp_gracile_D8_France                  TCGTATCCTCGCAAACAATTCAACCCGTAAACTTGTCTGACTATTCGGGCAGCTTGGGGTGCAATGCACCTCAACCTCCCAATTTGGGGGGAAACCACATTGGGGTCTCCTCCTAACAAATAACAAACCCCGGCGCTTGATGCGTCAAGGAATTGAAACTGTTAGTGCACTCTTGTCGACCCGGATACGGTGCTTGGGCAAGAGCTGCCATGACACATTCTACATAAAATGACTCTCGGCAACGGATATCTCGGCTCTCGCATCGATGAAGAACGTAGCGAAATGCGATACTTGGTGTGAATTGCAGAATCCCGTGAACCATCGAGTCTTTGAACGCAAGTTGCGCCCGAAACCATTAGGTTGAGGGCACGTCTGCCTGGGTGTCACACATCGTTGCCCCAACGCCAAAC-----ATGCTGTGCGACGCGTGGGGTGAATGTTGGCCTCCCGCGAGTTCAGGCTCACGGTTGGTTGAAAATTGGATCCATGGCAGGGTATGCCATGATGGATGGTGGTTGAGGAATGCTCGAGACCAATCATGGCAAACTCTACCTTGCTTGGGCCCTAG--ACCCGTATGCGTGCAACCACGCTCACAA
Lotus_edulis_623                                       TCGTGTCCTTGCAAACAATCCAACTTGTAAACTCGTTTGACTATTCGGGCATCTCGGGGTGTATCCCACCTCAACATCCCAATTTAGGTGGAAACCACATTGGGGTCTCCTCCTAAWAAATAACAAACCCCGGCGCTTGACGCNTCAAGGAACTGAAATTGTTAGCGCACTCTTGTCGGCCCGGAAACGGTGCTCGTGCAAGGGCTGCCATGACACATTCTACACAAAATGACTCTCGGCAACGGATATCTCGGCTCTCGCATCGATGAAGAACGTAGCGAAATGCGATACTTGGTGTGAATTGCAGAATCCCGTGAACCATCGAGTCTTTGAACGCAAGTTGCGCCCGAAACCATTAGGTTGAGGGCACGCCTGCCTGGGTGTCACACATCGTTGCCCCAACGCCAAACGCTCCGTGCTTTGTGGTGTGTGGGGTGAATGTTGGCCTCCCGTGAGTTCAGGCTCACGGTTGGTTGAAAATTGGGTCCATGGTGAAGTTTGCCATGATGGATGGTGGCTGAGTAATGCTCGAGACCAATCGTGGAAAACTTTATCTTGCTTGGGCTCTAATGACCCGTATGCGTGTAACCGCGCTCACAA
Lotus_eriophthalmus_ERIO                               TCGTATCCTTGCAAACAATCCAACTTGTAAACTCGTTTGACTATTCGGGCTTCTTGGGGTGTATCCCACCGCAGCTTCCCAATTTAGGGGGAAACCACATTGGGGTCTCCTCCTAATAAATAACAAACCCCGGCGCTTGATGCGTCAAGGAATTGAAATTGTTAGTGCACTCTTGTCGGCCCGGATACGGTGCTTGTGCAGGAGTTGCCATGACACATTCTACATAAAATGACTCTCGGCAACGGATATCTCGGCTCTCGCATCGATGAAGAACGTAGCGAAATGCGATACTTGGTGTGAATTGCAGAATCCCGTGAACCATCGAGTCTTTGAACGCAAGTTGCGCCCGAAACCATTAGGTTGAGGGCACGTCTGCCTGGGTGTCACGCATCGTTGCCCCAATGCCAAACGCCTAGTGCAATGTGGCGTGTGGGGTGAATGTTGGCCTCCCGTGAGTTCAGGCTCACGGTTGGTTGAAAATTGGGTCCATGGTAGGGTATGCCATGATGGATGGTGGTTGAGTAACGCTCGAGACCAATCATGGGAAACTTTATCTTGCTTGGGCTCTATTAACCCGTATGCGTGTAACCACGCTCACAA
Lotus_eriosolen_414                                    TCGTATCCTTGCAAACAATCCAACTTGTAAACTTGTTTGACTATTCGGGCT-CTTGGGGTGTATCCCACCTCAACTTCCCAATTTAGGGGGAAACCACATTGGGGTCTCCTCCTAATAAATAACAAACCCCGGCGCTTGATGCGTCAAGGAAATGAAATTGTTAGTGCACTCTTGTCGGCCCGGAGACGGCGCTTGTGCAAGAGTTGCCATGACACATTCTACATAAAATGACTCTCGGCAACGGATATCTCGGCTCTCGCATCGATGAAGAACGTAGCGAAATGCGATACTTGGTGTGAATTGCAGAATCCCGTGAACCATCGAGTCTTTGAACGCAAGTTGCGCCCGAAACCATTAGGTTGAGGGCACGTCTGCCTGGGTGTCACACATCGTTGCCCCAACGCCAAATGCCAAGTGCTATGTGGTGGTTGGGGCGAATGTTGGCCTCCCGCGAGTTTAGGCTCACGGTTGGTTGAAATTTGGGTCCATGGTATGGTATGCCATGATGGATGGTGGTTGAGTAATGCTCGAGACCAATCATGGGAAACTTTATCCTACTTGGGCTCCAATGACCCGTATGCGTGCAACCACGCTCACAA
Lotus_fulgurans_937                                    TCGCA-CCTCGCAAACAAACCAACCTGTAAACTTGTCTGACTATTCGGGCTGCTTGGGGTGCAATGCACCGCGGCCTCCCAATTTGGGGGGAAACCACATTGGGGTCTCCTCCTAACAAATAACAAACCCCGGCGCTTGATGCGTCAAGGAATTGAAACTGTTAGTGCACTCTTGTCGGCCCGGATACGGTGCTTGCGCAAGAGCTGCCATGACACATTCTACATAAAATGACTCTCGGCAACGGATATCTCGGCTCTCGCATCGATGAAGAACGTAGCGAAATGCGATACTTGGTGTGAATTGCAGAATCCCGTGAACCATCGAGTCTTTGAACGCAAGTTGCGCCCGAAACCATTAGGTTGAGGGCACGTCTGCCTGGGTGTCACACATCGTTGCCCCAACGCCAAAC-----ATGCTGTGCGGCGCGTGGGGTGAATGTTGGCCTCCCGCGAGTTCAGGCTCACGGTTGGTTGAAAATTGGGTCCATGGCAGGGTATGCCATGATGGATGGTGGTTGAGGAATGCTCGAGACCAATCATGGCAAACTCTACCTTGCTTGGGCCCTAG--ACCCGTATGCGTGCAACCACGCTCACAA
Lotus_germanicus_D1_Slovenia                           TCGTATCCTCGCAAACAATCCAACCCGTAAACTTGTCTGACTATTCGGGCAGCTCGGGGTGCAATGCACCGCGACCTCCCAATTTGGGGGGAAACCACATTGGGGTCTCCTCCTAACAAATAACAAACCCCGGCGCTTGATGCGTCAAGGAATTGAAATTGTTAGTGCACTCTTGTCGGCCCGGATACGGTGCTTGCGCAAGAGCTGCCATGACACATTCTACATAAAATGACTCTCGGCAACGGATATCTCGGCTCTCGCATCGATGAAGAACGTAGCGAAATGCGATACTTGGTGTGAATTGCAGAATCCCGTGAACCATCGAGTCTTTGAACGCAAGTTGCGCCCGAAACCATTAGGTTGAGGGCACGTCTGCCTGGGTGTCACACATCGTTGCCCCAACGCCAAAC-----ATGCTGTGCGGCGCGTGGGGTGAATGTTGGCCTCCCGCGAGTTCAGGCTCACGGTTGGTTGAAAATTGGGTCCATGGCAGGGTATGCCATGATGGATGGTGGTTGAGGAATGCTCGAGACCAATCATGGCAAACTCTACCTTGCTTGGGCCCTAG--ACCCGTATGCGTGCAACCACGCTCACAA
Lotus_germanicus_D4_Germany                            TCGTATCCTCGCAAACAATCCAACCCGTAAACTTGTCTGACTATTCGGGCAGCTCGGGGTGCAATGCACCGCGACCTCCCAATTTGGGGGGAAACCACATTGGGGTCTCCTCCTAACAAATAACAAACCCCGGCGCTTGATGCGTCAAGGAATTGAAATTGTTAGTGCACTCTTGTCGGCCCGGATACGGTGCTTGCGCAAGAGCTGCCATGACACATTCTACATAAAATGACTCTCGGCAACGGATATCTCGGCTCTCGCATCGATGAAGAACGTAGCGAAATGCGATACTTGGTGTGAATTGCAGAATCCCGTGAACCATCGAGTCTTTGAACGCAAGTTGCGCCCGAAACCATTAGGTTGAGGGCACGTCTGCCTGGGTGTCACACATCGTTGCCCCAACGCCAAAC-----ATGCTGTGCGGCGCGTGGGGTGAATGTTGGCCTCCCGCGAGTTCAGGCTCACGGTTGGTTGAAAATTGGGTCCATGGCAGGGTATGCCATGATGGATGGTGGTTGAGGAATGCTCGAGACCAATCATGGCAAACTCTACCTTGCTTGGGCCCTAG--ACCCGTATGCGTGCAACCACGCTCACAA
Lotus_germanicus_D5_Montenegro                         TCGTATCCTCGCAAACAATCCAACCCGTAAACTTGTCTGACTATTCGGGCAGCTCGGGGTGCAATGCACCGCGACCTCCCAATTTGGGGGGAAACCACATTGGGGTCTCCTCCTAACAAATAACAAACCCCGGCGCTTGATGCGTCAAGGAATTGAAACTGTTAGTGCACTCTTGTCGGCCCGGATACGGTGCTTGCGCAAGAGCTGCCATGACACATTCTACATAAAATGACTCTCGGCAACGGATATCTCGGCTCTCGCATCGATGAAGAACGTAGCGAAATGCGATACTTGGTGTGAATTGCAGAATCCCGTGAACCATCGAGTCTTTGAACGCAAGTTGCGCCCGAAACCATTAGGTTGAGGGCACGTCTGCCTGGGTGTCACACATCGTTGCCYCAACGCCAAAC-----ATGCTGTGCGGCGCGTGGGGTGAATGTTGGCCTCCCGCGAGTTCAGGCTCACGGTTGGTTGAAAATTGGGTCCATGGCAGGGTATGCCATGATGGATGGTGGTTGAGGAATGCTCGAGACCAATCATGGCAAACTCTACCTTGCTTGGGCCCTAG--ACCCGTATGCGTGCAACCACGCTCACAA
Lotus_glinoides_461                                    TCGTATCCTTGCAAACAATCCAACCTGTAAACTCGTCTGACTATTCGGGCAGCTTGGGGTGTATCCCACCGCAGCCTCCCAATTTAGGGGGAAACCACTATGGGGTCTCCTCCTAACAAATAACAAACCCCGGCGCTTGATGCGTCAAGGAATTGAAATTGTTAATGCACTCTTGTCGGCCCGGATACGGTGCTTGTGCAGGAGTTGCCATGACACATTGTACATAAAATGACTCTCGGCAACGGATATCTCGGCTCTCGCATCGATGAAGAACGTAGCGAAATGCGATACTTGGTGTGAATTGCAGAATCCCGTGAACCATCGAGTCTTTGAACGCAAGTTGCGCCCGAAACCATTAGGTTGAGGGCACGTCTGCCTGGGTGTCACACATCGTTGCCCCAACGCCAAACGCCTCGTGCTAAGCTGCGTGTGGGGTGAATGTTGACCTCCCGTGTGT-TAGGCTCACGGTTGGTTGAAAATTGGGTCCATGGTAGGGTATGCCATGATGGATGGTGGTTGAGTAACGCTCGAGACCAATCATGGGTAACTCTATCGTGCTTGGGCTCTAGAAACCCGTATGCGTGTANCCGCGCTCACAA
Lotus_graecus_Ab1_Abkhasia                             TCGTATCCTTGCAAGCAACCCAACATGTAAACTCGTCTGACTACTCGGGCAGCTTGGGGTGTATCCCACCGCAACCTCCCAATTTAGGGGGAAACCACAWTGGGGTCTCCTCCTAATAATGAACAAACCCCGGCGCTTGATGCGTCAAGGAATTGAAACTGTTAGCGCACTCTTGTCGGCCCGGAWACGGTGCTCGCGCATGAGCTGCCATGACACATTCTACRTAAAATGACTCTCGGCAACGGATATCTCGGCTCTCGCATCGATGAAGAACGTAGCGAAATGCGATACTTGGTGTGAATTGCAGAATCCCGTGAACCATCGAGTCTTTGAACGCAAGTTGCGCCCGAAACCATTAGGTTGAGGGCACGTCTGCCTGGGTGTCACRCATCGTTGCCCCAACGCAAAACGCCY----------------TGGGGTGAATGTTGGCCTCCCGCGAGTCCAGGCTCACGGTTGGTTGAAAATTGGGTCCATGGTAGGGTATGCCATGATGGATGGTGGTTGAGTAACGCTCGAGACCAATCAT-GGAAACTCTATCTTGCTTGGGCTCTAGTAACCCGTATGCGTGCAAGCACGCTCACAA
Lotus_graecus_SO3_Caucasus_Rus                         TCGTATCCTTGCAAGCAACCCAACATGTAAACTCGTCTGACTACTCGGGMAGCTTGGGGTGTATCCCACCGCAACCTCCCAATTTAGGGGGAAACCACAATGGGGTCTCCTCCTAATAATGAACAAACCCCGGCGCTTGATGCGTCAAGGAATTGAAACTGTTAGCGCACTCTTGTCGGCCCGGATACGGTGCTCGCGCATGAGCTGCCATGACACATTCTACRTAAAATGACTCTCGGCAACGGATATCTCGGCTCTCGCATCGATGAAGAACGTAGCGAAATGCGATACTTGGTGTGAATTGCAGAATCCCGTGAACCATCGAGTCTTTGAACGCAAGTTGCGCCCGAAACCATTAGGTTGAGGGCACGTCTGCCTGGGTGTCACRCATCGTTGCCCCAACGCAAAACGCCT----------------TGGGGTGAATGTTGGCCTCCCGCGAGTCCAGGCTCACGGTTGGTTGAAAATTGGGTCCATGGTAGGGTATGCCATGATGGATGGTGGTTGAGTAACGCTCGAGACCAATCAT-GGAAACTCTATCTTGCTTGGGCTCTAGTAACCCGTATGCGTGCAAGCACGCTCACAA
Lotus_halophilus_431                                   TCGTATCCTTGCAAACAAACCAACTTGTAAACTCGTTTGACTATTTGGGCATCTTGGGGTGTATCACACCTTAACTTCCCAATTTAGGGGGAAACCACATTGGGGTATCCTCCTAATAAATAACAAACCCCGGCGCTTGATGCGTCAAGGAATTGAAATTGTTTGTGCACTCTTGTCGGCCCGGATACGGTGCTTGTGCAAGAGTTGCCATGACACATTCTACATAAAATGACTCTCGGCAACGGATATCTCGGCTCTCGCATCGATGAAGAACGTAGCGAAATGCGATACTTGGTGTGAATTGCAGAATCCCGTGAACCATCGAGTCTTTGAACGCAAGTTGCGCCCGAAACCATTAGGTTGAGGGCACGTCTGCCTGGGTGTCACACATCGTTGCCCCAACGCCAAACGCTTAGTGCTTTGTGGCGTGTGGGGTGAATGTTGGCCTCCCGTGAGTTCAGGCTCGCGGTTGGTTTAAAATTGGGTCCATGGTGAAGTATGCCATGATGGATGGTGGCTGAGAAATGCTCGAGACCAATCATGGGTAACTTTATCTCGCTTGGGCTCTATTGACCCGTATGCGTGTAAAAGCGCTCACAA
Lotus_herbaceus_D6_Germany                             TCGTATCCTCGCAAACAATCCAACCCGTAAACTTGTCTGACTATTCGGGCAGCTTGGGGTGCAATGCACCGCAACCTCCCAATTTGGGGGGAAACCACATTGGGGTCTCCTCCTAACAAATAACAAACCCCGGCGCTTGATGCGTCAAGGAATTGAAACTGTTAGTGCACTCTTGYCGGCCCGGATACGGTGCTTGCGCARGAGCTGCCATGACACATTCTACATAAAATGACTCTCGGCAACGGATATCTCGGCTCTCGCATCGATGAAGAACGTAGCGAAATGCGATACTTGGTGTGAATTGCAGAATCCCGTGAACCATCGAGTCTTTGAACGCAAGTTGCGCCCGAAACCATTAGGTTGAGGGCACGTCTGCCTGGGTGTCACACATCGTTGCCCCAACGCCAAAC-----ATGCTGTGCGGCGCGTGGGGTGAATGYTGGCCTCCCGCGAGTTCAGGCTCACGGTTGGTTGAAAATTGGGTCCATGGCAGGGTATGCCATGATGGATGGTGGTTGAGGRATGCTYGAGACCAATCATGGCAAACTCTACCTTGCTTGGGCCCTAG--ACCCGTATGCGTGAAAACACGCTCACAA
Lotus_hirsutus_2058_Turkey                             TCGTATCCTCGCAAACAATGCAACCCGTAAACTCGTCTGACTATTCGGGCTGCTTGGGGTGCAATGCACCGCGACCTCCCAATTTGGGGGGAAACCACATTTGGGTCTCCTCCTAACAAATAACAAACCCCGGCGCTTGATGCGTCAAGGAATTGAAACTGTTAGTGCACTCTTGTCGGCCCGGATACGGTGCTTGCGCAGGAGCTGCCATGACACATTCTACATAAAATGACTCTCGGCAACGGATATCTCGGCTCTCGCATCGATGAAGAACGTAGCGAAATGCGATACTTGGTGTGAATTGCAGAATCCCGTGAACCATCGAGTCTTTGAACGCAAGTTGCGCCCGAAACCATTAGGTTGAGGGCACGTCTGCCTGGGTGTCACACATCGTTGCCCCAACGCCAAACGCCTCGTGCTGTGCGGCGCGTGGGGTGAATGTTGGCCTCCCGCGAGTCCAGGCTCACGGTTGGTTGAAAATTGGGTCCATGGTAGGGTATGCCATGATGGATGGTGGTTGAGTAAGCCTCGAGWCCAATCATGGGAAACTTTATCTTGCTTGGGCCCTAGTAACCCGTATGCGTGCAACCACGCTCACAA
Lotus_hirsutus_609_Spain                               TCGTATCCTGGCAAACAATCCAACCCGTAAACTCGTTTGACTATTCGGGCAGCTTGGGGTGCAATGCACCGCGACCTCCCAGCTTGGGGGGAAACCACATTGGGGTCTCCTCCTAACAAATAACAAACCCCGGCGGTTGATGCGTCAAGGAATTGAAATTGTTAGTGCACTCTTGTTGGCCCGGATACGGTGCTTGCGCAGGAGCTGCCATGACACATTCTACATAAAATGACTCTCGGCAACGGATATCTCGGCTCTCGCATCGATGAAGAACGTAGCGAAATGCGATACTTGGTGTGAATTGCAGAATCCCGTGAACCATCGAGTCTTTGAACGCAAGTTGCGCCCGAAACCATTAGGTTGAGGGCACGTCTGCCTGGGTGTCACACATCGTTGCCCCAACGCCAAACGCCTCGTGCTGTGCGGCGCGTGGGGTGAATGTTGGCCTCCCGCGAGTCCAGGCTCACGGTTGGTTGAAATTCGGGTCCATGGTAGGGTATGCCATGATGGATGGTGGTTGAGTAACCCTCGAGACCAATCATGGGAAACTCTATCTTGCTTGGGCCCTAGTAACCCGTATGCGTGCAACCACGCTCACAA
Lotus_hirsutus_HIRS6_Italy                             TCGTATCCTCGCAAACAATGCAACCCGTAAACTCGTCTGACTATTCGGGTTGCTTGGGGTGCAATGCACCGCAACCTCCCAATTTGGGGGGAAACCACATTGGGGTCTCCTCCTAACAAATAACAAACCCCGGCGCTTGATGCGTCAAGGAATTGAAACTGTTAGTGCACTCTTGTCGGCCCGGATACGGTGCTTGCGCAGGAGCTGCCATGACACATTCTACATAAAATGACTCTCGGCAACGGATATCTCGGCTCTCGCATCGATGAAGAACGTAGCGAAATGCGATACTTGGTGTGAATTGCAGAATCCCGTGAACCATCGAGTCTTTGAACGCAAGTTGCGCCCGAAACCATTAGGTTGAGGGCACGTCTGCCTGGGTGTCACACATCGTTGCCCCAACGCCAAACGCCTTGTGCTGTGCGGCGCGTGGGGTGAATGTTGGCCTCCCGCGAGTCCAGGCTCACGGTTGGTTGAAAATTGGGTCCATGGTAGGGTATGCCATGATGGATGGTGGTTGAGTAAGCCTCGAGACCAATCATGGGAAACTTTATCTTGCTTGGGCCCTAGTAACCCGTATGCGTGCAACCACGCTCACAA
Lotus_hirsutus_SP4_Portugal                            TCGTATCCTCGCAAACAATCCAACCCGTAAACTCGTTTGACTATTCGGGCAGCTTGGGGTGCAATGCACCGCGACCTCCCAGCTCGGGGGGAAACCACATTGGGGTCTCCTCCTAACAAATAACAAACCCCGGCGCTTGATGCGTCAAGGAATTGAAATTGTTAGTGCACTCTTGTTGGCCCGGATACGGTGCTTGCGCAGGAGCTGCCATGACACATTCTACATAAAATGACTCTCGGCAACGGATATCTCGGCTCTCGCATCGATGAAGAACGTAGCGAAATGCGATACTTGGTGTGAATTGCAGAATCCCGTGAACCATCGAGTCTTTGAACGCAAGTTGCGCCCGAAACCATTAGGTTGAGGGCACGTCTGCCTGGGTGTCACACATCGTTGCCCCAACGCCAAACGCCTCGTGCTGTGCGGCGCGTGGGGTGAATGTTGGCCTCCCGCGAGTCCAGGCTCACGGTTGGTTGAAATTCGGGTCCATGGTAGGGTATGCCATGATGGATGGTGGTTGAGTAACCCTCGAGACCAATCATGGGAAACTCTATCTTGCTTGGGCCCTAGTAACCCGTATGCGTGCAACCACGCTCACAA
Lotus_laricus_455                                      TCGTATCCTTGCAAACAATCCAACTTGTAAACTCGTTTGACTATTCGGGCATCTTGGGGTGTATCCCACCGCAGCTTCCCAATTTAGGGGGAACCCACATTGGGGTCTCCTCCTAATAAATAACAAACCCCGGCGCTTGATGCGTCAAGGAATTGAAATTGTTAGTGCACTCTTGTCGGCCTGGATACGGTGCTTGTGCAAGAGCTGCCATGACACATTATACATAAAATGACTCTCGGCAACGGATATCTCGGCTCTCGCATCGATGAAGAACGTAGCGAAATGCGATACTTGGTGTGAATTGCAGAATCCCGTGAACCATCGAGTCTTTGAACGCAAGTTGCGCCCGAAACCATTAGGTTGAGGGCACGTCTGCCTGGGTGTCACACATCGTTGCCCCAATGCC-------------AATATGGCGTGT-GGGTGAATGTTGGCCTCCCGTGAGTTCAGGCTCACGGTTGGTTTAAATTTGGGTCCATGGTAGGGTATGCCATGATGGATGGTGGTTGAGTAACGCTCGAGACCAATCATGGGGAACTTTATCTTGCTTCGGATCTATTGACCCGTATGCGTGCAACCACGCTCACAA
Lotus_maculatus_958                                    TCGTATCCTTGCAAACAATCCAACTAGTAAACTCGTTTGACTATTCGGGC-TCTTGGGGTGTATCCCACCTCAACTTCCCAATTTAGGGGGAAACCACATTGGGGTCTCCTCCTAATAAATAACAAACCCCGGCGCTTGATGCGTCAAGGAAATGAAATTGTTAGTGTACTCTTGCCGGCCCGGAGACGGCGCTTGTGCAAGAGTTGCCATGACACATTCTACATAAAATGACTCTCGGCAACGGATATCTCGGCTCTCGCATCGATGAAGAACGTAGCGAAATGCGATACTTGGTGTGAATTGCAGAATCCCGTGAACCATCGAGTCTTTGAACGCAAGTTGCGCCCGAAACCATTAGGTTGAGGGCACGTCTGCCTGGGTGTCACACATCGTTGCCCCAACGCCAAATGCCTAGTGCTATGTGGTGGCTGGGGCGAATGTTGGCCTCCCGCGAGTTTAGGCTCACGGTTGGTTGAAATTTGGGTCCATGGTATGGTATGCCATGATGGATGGTGGTTGAGTAATGCTCGAGACCAATCATGGGAAACTTTATCCTACTTGGGCTCTAATGACCCGTATGCGTGAAACCACGCTCACAA
Lotus_ononopsis_453                                    TCGTATCCTTGCAAACAATCCAACTTGTAAACTCGTTTGACTACTTGGGCATCTTGGGGTGTATCCCACCACAACTTCCCAATTTAGGGGGAAACCACATTGGGGTTTCCTCCTAATAAATAACAAACCCCGGCGCTTGATGCGTCAAGGAATTGAAATTGTTAGTGCACTCTTGCCGGCCCGGATACGGTGCTTGTGCATGAGTTGCCATGACACGTTATACATAAAATGACTCTCGGCAACGGATATCTCGGCTCTCGCATCGATGAAGAACGTAGCGAAATGCGATACTTGGTGTGAATTGCAGAATCCCGTGAACCATCGAGTCTTTGAACGCAAGTTGCGCCCGAAACCATTAGGTTGAGGGCACGTCTGCCTGGGTGTCACACATCGTTGCCCCAACGTCAAACGTTTAGTGCAATGTGGCGTGTGGGGTGAATGTTGGCCTCCCGTGAGTTCAGCCTCACGGTTGGTTTAAATTTGGGTCCATGGTATGGTATGCCATGATGGATGGTGGTTGAGTAATGCTCGAGACCAATCGTGGGAAACTTTATCTTGGTTGGGCTCTATTGACCCGTATGCGTGTAAGCACGCTCACAA
Lotus_parviflorus_469                                  TCGTATCCTTGCAAACAATACAACCAGCAAACTCGTTTGACTATCTGGGAAGCTCGAGGTGTAACCCACCGC---TTGCCAACTTAGGGGGAAGCCACATTGTGGTCTCCTCCTAATAATTAACAAACCCCGGCGCTTGATGCGTCAAGGAACTGAAATTGTTAGTGCGCTCTTGTCGGCCCGGATACGGTGCTCGTGCAGGAGCTGCCATGACACATTCTACATAAAATGACTCTCGGCAACGGATATCTCGGCTCTCGCATCGATGAAGAACGTAGCGAAATGCGATACTTGGTGTGAATTGCAGAATCCCGTGAACCATCGAGTCTTTGAACGCAAGTTGCGCCCGAAGCCATTAGGTTGAGGGCACGTCTGCCTGGGTGTCACACATCGTTGCCCCAACGCCAAACGCCTCGAGCTGTGCGGCGTGTGGGGCGAATGTTGGCCTCCCGCGAGTCCAGGCTCACGGTTGGTTGAAATTTGGGTCCATGGTAGGGTATGCCATGATGGATGGTGGTTGAGTAACGCTCGAGACCGATCATGGGAAACCCTATCTTGCTTGGGCTCTAGTAACCCGTATGCGTGGAACAGCGCTCACAA
Lotus_pedunculatus_437                                 TNGTATCCTTGCAAGCAAACCAACCTGTAAACTCGTCTGACTACTCGGGCAGCTTGGGGTGTATCCCACATCATCTTCCCAATTTAGGGGGATATCCCGATGGGGTCTCTTCCTAATAAATAACAAACCCCGGCGCTTGATGCGTCAAGGAATTGAAATTGTTAGTGCACTCTTGCCGGCCCGGATACGGTGTTCGTGCAAGGGCTGCCATGACACATTCTACATAAAATGACTCTCGGCAACGGATATCTCGGCTCTCGCATCGATGAAGAACGTAGCGAAATGCGATACTTGGTGTGAATTGCAGAATCCCGTGAACCATCGAGTCTTTGAACGCAAGTTGCGCCCGAAACCATTAGGTTGAGGGCACGCCTGCCTGGGTGTCACGCATCGTTGCCCCAACGCCAAACGCCTCGTGCTGTGCGGCGTGTGGGGCGAATGTTGGCCTCCCGCGAGCCCAGGCTCACGGTTGGTTTAAAATTGGGTCCATGGTAGCGTATGCCATGATGGATGGTGGTTGAGTGACGCTCGAGACCAATCATGGGAAACCCTATCTTGCTTGGGCCCTCGAAACCCGCATGCGTGTAACCGCGCTCACAA
Lotus_rectus_2_Israel                                  TCGTATCCTCGCAAACAAACCAACCTGTAAACTCGTCCGACTATTCGGGCAGCTCGGGGTGTGCCCCACCCCAGCCTCCCAATTCAGGGGGAAGCCACAACGGGGCCTCCTCCTAATAAACAACAAACCCCGGCGCTTGATGCGTCAAGGAATTGAAACTGTCAGCACACTCCTGCCGGCCCGGATACGGTCCTTGTGCAGGAGTTGCCACGACACATTCTACATAAAATGACTCTCGGCAACGGATATCTCGGCTCTCGCATCGATGAAGAACGTAGCGAAATGCGATACTTGGTGTGAATTGCAGAATCCCGTGAACCATCGAGTCTTTGAACGCAAGTTGCGCCCGAAGCCATTAGGTTGAGGGCACGTCTGCCTGGGTGTCACACATCGTTGCCCCAACGCCAAACGCCTCGTGCAATGCGGCGCGTGGGGTGAATGCTGGCCTCCCGTGAGTCTAGGCTCACGGTTGGTTGAAAATCGGGTCCGTGGTAGGGTATGCCATGATGGATGGTGGTTGAGTAATGCTCGAGACCAATCGTGGGAAACTCTATCTTGCTTGGGCTCTAGTAACCTGTATGCGTGCAATGGCGCTCACAA
Lotus_rectus_3_France                                  TCGTATCCTCGCAAACATACCAACCTGTAAACTCGTCCGACTATCCGGGCAGCTCGGGGTGCGCCCCACCCCAGCCTCCCAATTCAGGGGGAAACCACAACGGGGCCTCCTCCTAATAAACAACAAACCCCGGCGCTTGATGCGTCAAGGAATTGAAATTGTTAGCGCACTCCTGCCGGCCCGGATGCGGTGCTCGTGCAGG-GTTGACACGACACATTCTACATAAAATGACTCTCGGCAACGGATATCTCGGCTCTCGCATCGATGAAGAACGTAGCGAAATGCGATACTTGGTGTGAATTGCAGAATCCCGTGAACCATCGAGTCTTTGAACGCAAGTTGCGCCCGAAACCATTAGGTTGAGGGCACGTCTGCCTGGGTGTCACACATCGTTGCCCCAACGCCAAACGCCTCGTGCAATGCGGCTCGTGGGGTGAATGTTGGCCTCCCGCGAGTCCAGGCTCTCGGTTGGTTGAAAATTGGGTCCATGGTAGGGTATGCCATGATGGATGGTGGTTGAGTAACGCTCGAGACCAATCGTGGGAAACTCTATCTTGCTTGGGCTCTAGTAACCTGTATGCGTGCAACGACGCTCACAA
Lotus_rectus_401_Lebanon                               TCGTATCCTCGCAAACAAACCAACCTGTAAACTCGTCCGACTATTCGGGCAGCTCGGGGTGTGCCCCACCCCAGCCTCCCAATTCAGGGGGAAGCCACAACGGGGCCTCCTCCTAATAAACAACAAACCCCGGCGCTTGATGCGTCAAGGAATTGAAACTGTCAGCACACTCCTGCCGGCCCGGATACGGTCCTTGTGCAGGAGTTGCCACGACACATTCTACATAAAATGACTCTCGGCAACGGATATCTCGGCTCTCGCATCGATGAAGAACGTAGCGAAATGCGATACTTGGTGTGAATTGCAGAATCCCGTGAACCATCGAGTCTTTGAACGCAAGTTGCGCCCGAAGCCATTAGGTTGAGGGCACGTCTGCCTGGGTGTCACACATCGTTGCCCCAACGCCAAACGCCTCGTGCAATGCGGCGCGTGGGGTGAATGCTGGCCTCCCGTGAGTCTAGGCTCACGGTTGGTTGAAAATCGGGTCCGTGGTAGGGTATGCCATGATGGATGGTGGTTGAGTAATGCTCGAGACCAATCGTGGGAAACTCTATCTTGCTTGGGCTCTAGTAACCTGTATGCGTGCAATGGCGCTCACAA
Lotus_rectus_9300_Turkey                               TCGTATCCTCGCAAACAAACCAACCTGTAAACTCGTCCGACTATTCGGGCAGCTCGGGGTCTGCCCCACCCCAGCCTCCCAATTCAGGGGCAAGCCACAACGGGGCCTCCTCCTAATAAACAACAAACCCCGGCGCTTGATGCGTCAAGGAATTGAAACTGTCAGCACACTCCTGCCGGCCCGGATACGGTGCTTGTGCAGGAGTTGCCACGACACATTCTACATAAAATGACTCTCGGCAACGGATATCTCGGCTCTCGCATCGATGAAGAACGTAGCGAAATGCGATACTTGGTGTGAATTGCAGAATCCCGTGAACCATCGAGTCTTTGAACGCAAGTTGCGCCCGAAGCCATTAGGTTGAGGGCACGTCTGCCTGGGTGTCACACATCGTTGCCCCAACGCCAAACGCCTCGTGCAATGCGGCGCGTGGGGTGAATGCTGGCCTCCCGTGAGTCTAGGCTCACGGTTGGTTGAAAATCGGGTCCGTGGTAGGGTATGCCATGATGGATGGTGGTTGAGTAATGCTCGAGACCAATCGTGGGAAACTCTATCTTGCTTGGGCTCTAGTAACCTGTATGCGTGCAATGGCGCTCACAA
Lotus_rectus_955_Crete                                 TCGTATCCTCGCAAACAAACCAACCTGTAAACTCGTCCGACTATTCGGGCAGCTCGGGGTGTGCCCCACCCCAGCCTCCCAATTCAGGGGGAAGCCACAACGGGGCCTCCTCCTAATAAACAACAAACCCCGGCGCTTGATGCGTCAAGGAATTGAAACTGTCAGCACACTCCTGCCGGCCCGGATACGGTGCTTGTGCAGGAGTTGCCACGACACATTCTACATAAAATGACTCTCGGCAACGGATATCTCGGCTCTCGCATCGATGAAGAACGTAGCGAAATGCGATACTTGGTGTGAATTGCAGAATCCCGTGAACCATCGAGTCTTTGAACGCAAGTTGCGCCCGAAGCCATTAGGTTGAGGGCACGTCTGCCTGGGTGTCACACATCGTTGCCCCAACGCCAAACGCCTCGTGCAATGCGGCGCGTGGGGTGAATGCTGGCCTCCCGTGAGTCTAGGCTCACGGTTGGTTGAAAATCGGGTCCGTGGTAGGGTATGCCATGATGGATGGTGGTTGAGTAATGCTCGAGACCAATCGTGGGAAACTCTATCTTGCTTGGGCTCTAGTAACCTGTATGCGTGCAATGGCGCTCACAA
Lotus_rectus_REC2_Spain                                TCGTATCCTYGCAAACATACCAACCTGTAAACTCGTCCGACTATCCGGGCAGCTCGGGGTGCGCCCCACCCCAGCCTCCCAATTCAGGGGGAAACCACAACGGGGCCTCCTCCTAATAAACAACAAACCCCGGCGCTTGATGCGTCAAGGAATTGAAATTGTTAGCGCACTCCTGCCGGCCCGGATGCGGTGCTCGTGCAGG-GTTGACACGACACATTCTACATAAAATGACTCTCGGCAACGGATATCTCGGCTCTCGCATCGATGAAGAACGTAGCGAAATGCGATACTTGGTGTGAATTGCAGAATCCCGTGAACCATCGAGTCTTTGAACGCAAGTTGCGCCCGAAACCATTAGGTTGAGGGCACGTCTGCCTGGGTGTCACACATCGTTGCCCCAACGCCAAACGCCTCGTGCAATGCGGCTCGTGGGGTGAATGTTGGCCTCCCGCGAGTCCAGGCTCTCGGTTGGTTGAAAATTGGGTCCATGGTAGGGTATGCCATGATGGATGGTGGTTGAGTAACGCTCGAGACCAATCGTGGGAAACTCTATCTTGCTTGGGCTCTAGTAACCTGTATGCGTGCAACGACGCTCACAA
Lotus_sanguineus_940_Turkey                            TCGTATCCTTGCAAGCAATCCAACCCGTAAACTCGTCTGACTACTCGGGCAGCTTGGGGTGTATCCCACCGCAGCCTCCCAATTTAGGGGGAAACCACATTGGGGTCTCCTCCTAATACACAACAAACCCCGGCGCTTGATGCGTCAAGGAATTGAAACTGTTAGCGCACTCTTGTCGGCCCGGATACGGTGCTCGCGCAGGAGATGCCATGACACATTCAACATAAAATGACTCTCGGCAACGGATATCTCGGCTCTCGCATCGATGAAGAACGTAGCGAAATGCGATACTTGGTGTGAATTGCAGAATCCCGTGAACCATCGAGTCTTTGAACGCAAGTTGCGCCCGAAACCATTAGGTTGAGGGCACGTCTGCCTGGGTGTCACACATCGTTGCCCCAACGCCAAACGCCTCGTGCTGT-----GCGTGGGGTGAATGTTGGCCTCCCGCGAGTCCAGACTCACGGTTGGTTGAAAATTGGGTCCATGGTAGGGTATGCCGTGATGGATGGTGGTTGAGTAACGCTCGAGACCAATCATGGGAAACTCTATCTTGCTATGCCCCAAGTAACCCGTATGCGTGCAAGCACGCTCACAA
Lotus_spectabilis_SPEC                                 TCGTATCCTTGC-AACAATCCAACTTGTAAACTCGTTTGACTATTCGGGCTTCTTGGGGTGTATCCCACCGCAGCTTCCCAATTTAGGGGGAAACCACATTGGGGTCTCCTCCTAATAAATAACAAACCCCGGCGCTTGATGCGTCAAGGAATTGAAATTGTTAGTGCACTCTTGTCGGCCCGGATACGGTGCTTGTGCAGGAGTTGCCATGACACATTCTACATAAAATGACTCTCGGCAACGGATATCTCGGCTCTCGCATCGATGAAGAACGTAGCGAAATGCGATACTTGGTGTGAATTGCAGAATCCCGTGAACCATCGAGTCTTTGAACGCAAGTTGCGCCCGAAACCATTAGGTTGAGGGCACGTCTGCCTGGGTGTCACGCATCGTTGCCCCAATGCCAAACGCCTAGTGCAATGTGGCGTGTGGGGTGAATGTTGGCCTCCCGTGAGCTCAGGCTCACGGTTGGTTGAAAATTGGGTCCATGGTAGGGTATGCCATGATGGATGGTGGTTGAGTAACGCTCGAGACCAATCATGGGAAACTTTATCTTGCTTGGGCTCTATTAACCCGTATGCGTGTAACCACGCTCACAA
Lotus_strictus_3845_Turkey                             TCGTATCCTTGCAAACAAACCAACCTGCAAACTCGTCTGACTATTCGGGYAGCTTGGGGTGCGTCCCGCCGCAGCCTCCCAATTTAGGGGGAAACCACAACGGGGTCTCCTCCTAATCAATAACAAACCCCGGCGCTTGATGCGTCAAGGAATTGAAATTGTTAGCGCACTCCTGCCGGCCCGGAGACGGCGCCCGCGCAGGAGCTGCCATGACGCATTCTACATAAAATGACTCTCGGCAACGGATATCTCGGCTCTCGCATCGATGAAGAACGTAGCGAAATGCGATACTTGGTGTGAATTGCAGAATCCCGTGAACCATCGAGTCTTTGAACGCAAGTTGCGCCCGAAACCATTAGGTTGAGGGCACGTCTGCCTGGGTGTCACACATCGTCGCCCCAACGCCAAACGCCTCGCGCTGTGCGGCGTGCYGGGTGAAAGTTGGCCTCCCGTGAGCCCAGCCTCACGGTTGGTTGAAAATTGGGTCCATGGTAGGGCACGCCATGATGGATGGTGGTTGAGTGACGCTCGAGACCAATCATGGGAAACTCTATCTTGCTTGGGCCCTAGTAACCCGTATGCGTGC-GCCACGCTCACAA
Lotus_strictus_413.923.Al1.2.3.4                       TCGTATCCTTGCAAGCAAACCAACCCGCAAACCCGTCCGACTATTCGGGCAGCCTGGGGTGCGTCCCACCGCAGCCTCCCAATTTAGGGGGAAACCACAACGGGGTCTCCTCCTGATAAATAACAAACCCCGGCGCTTGACGCGTCAAGGAATCGAAATTGTTAGCGCACTCTTGCCGGTCCGGA-------------CAGGAGCCGCCGCGACACATTCTACATAAAATGACTCTCGGCAACGGATATCTCGGCTCTCGCATCGATGAAGAACGTAGCGAAATGCGATACTTGGTGTGAATTGCAGAATCCCGTGAACCATCGAGTCTTTGAACGCAAGTTGCGCCCGAAACCATTAGGCTGAGGGCACGTCTGCCTGGGTGTCACACATCGTTGCCCCAACGCCAAACGCCTCGTGCTGTGCGGCGTGCGGGGTGAAAGTTGGCCTCCCGTGAGCCCAGCCTCACGGTTGGTTGAAAATTGGGTCCATGGCAGGGCACGCCATGATGGATGGTGGTTGAGTGACGCTCGAGACCAATCATGGGAAACTCTATCCTGCTTGGGCCCTAGTAACCCGTATGCGTGC-ACCACGCTCACAA
Lotus_strictus_7731_Turkey                             TCGTATCCTTGCAAACAAACCAACCTGCAAACTCGTCTGACTATTCGGGCAGCTTGGGGTGCGTCCCGCCGCAGCCTCCCAATTTAGGGGGAAACCACAACGGGGTCTCCTCCTAATCAATAACAAACCCCGGCGCTTGATGCGTCAAGGAATTGAAATTGTTAGCGCACTCCTGCCGGCCCGGAGACGGCGCCCGCGCAGGAGCTGCCATGACGCATTCTACATAAAATGACTCTCGGCAACGGATATCTCGGCTCTCGCATCGATGAAGAACGTAGCGAAATGCGATACTTGGTGTGAATTGCAGAATCCCGTGAACCATCGAGTCTTTGAACGCAAGTTGCGCCCGAAACCATTAGGTTGAGGGCACGTCTGCCTGGGTGTCACACATCGTCGCCCCAACGCCAAACGCCTCGCGCTGTGCGGCGTGCGGGGTGAAAGTTGGCCTCCCGTGAGCCCAGCCTCACGGTTGGTTGAAAATTGGGTCCATGGTAGGGCACGCCATGATGGATGGTGGTTGAGTGACGCTCGAGACCAATCATGGGAAACTCTATCTTGCTTGGGCCCTAGTAACCCGTATGCGTGC-GCCACGCTCACAA
Lotus_strictus_STR1.2.3.4.5.6.7_Bulgaria               TCGTATCCTTGCAAACAAACAAACCTGCAAACTCGTCTGACTATTCGGGCAGCCTGGGCCGCGCCCCGCCCCAGCCTCCCAATTTAGGGGGAAGCCACAACGGGGCCTCCTCCTAATAAATAACAAACCCCGGCGCTTGATGCGTCAAGGAATTGAAATTGTTAGCGCACTCCTGCCGGCCCGGACACGGCGCCCGCGCAGGAGCTGCCGTGACGCATTCTACATAAAATGACTCTCGGCAACGGATATCTCGGCTCTCGCATCGATGAAGAACGTAGCGAAATGCGATACTTGGTGTGAATTGCAGAATCCCGTGAACCATCGAGTCTTTGAACGCAAGTTGCGCCCGAAACCACTAGGTTGAGGGCACGCCTGCCTGGGTGTCACGCACCGTTGCCCCAACGCCAAACGCCTCGTGCCGTCCGGCGTGTGGGGTGAAAGTTGGCCTCCCGTGAGCCCAGCCTCACGGTTGGTTGAAAATTGGGTCCATGGTAGGGCACGCCATGACGGATGGTGGTTGAGTGACGCTCGAGACCAGTCATGGGAAACTCTATCTTGCTCCGGCCCTAGTAACCCGTATGCGTGC-GCCACGCTCACAA
Lotus_subbiflorus_457                                  TCGTATCCTTGCAAACAATACAACCAGCAAACTCGTTTGACTATCTGGGAAGCTCGAGGTGTAACCCACCGC---TTGCCAACTTAGGGGGAAGCCACATTGTGGTCTCCTCCTAATAA-TAACAAACCCCGGCGCTTGATGCGTCAAGGAACTGAAATTGTTAGTGCGCTCTTGTCGGCCCGGATACGGTGCTCGTGCAGGAGCTGCCATGACACATTCTACATAAAATGACTCTCGGCAACGGATATCTCGGCTCTCGCATCGATGAAGAACGTAGCGAAATGCGATACTTGGTGTGAATTGCAGAATCCCGTGAACCATCGAGTCTTTGAACGCAAGTTGCGCCCGAAGCCATTAGGTTGAGGGCACGTCTGCCTGGGTGTCACACATCGTTGCCCCAACGCCAAACGCCTCGAGCTGTGCGGCGTGTGGGGCGAATGTTGGCCTCCCGCGAGTCCAGGCTCACGGTTGGTTGAAATTTGGGTCCGTGGTAGGGTATGCCATGATGGATGGTGGTTGAGTAACGCTCGAGACCGATCATGGGAAACCCTATCTTGCTTGGGCTCTAGTAACCCGTATGCGTGGAACAGCGCTCACAA
Lotus_tetragonolobus_624                               TCGTATCCTTGCAAACAATTCAACTCGTAAACTCGTTTGACTATTTGGGCATCTTGGGGTGTATCCCACCTCGACTTCCCAATTTGGGTGGAAACCACACTCTGGTCTCCTCCTAATAAATAACAAACCCCGGCGCTTGATGCGTCAAGGAATTGAAATTGTTAGTGCACTCTTGTCGGCCCGGATACGGTGCTTGTGCAAGGGTTGCCATGACACATTCTACATAAAATGACTCTCGGCAACGGATATCTCGGCTCTCGCATCGATGAARAACGTAGCGAAATGCGATACTTGGTGTGAATTGCAGAATCCCGTGAACCATCGAGTCTTTGAACGCAAGTTGCGCCCGAAACCATTAGGTTGAGGGCACGTCTGCCTGGGTGTCACACATCGTTGCCCCAACGCCAAACGCCTAGTGCTTTGTGGCGTTTGGGGTGAATGTTGGCCTCCCGCGAGTTCAGGCTCACGGTTGGTTGAAAATTGGGTCCATGGTGATGTATGCCATGATGGATGGTGGCTGAGTAATGCTCGAGACCAATCATGGGAAACTTTACCTTTCTTGGGCTCTATTGACCCGTATGCGTGTGACCACGCTCACAA
Ornithopus_micranthus                                  TCGTATCCTCA-AATAAGACCAACCTGCGAACATGTTTGACCATCTGGGTAGCTTGGGGTGCATTCCACCTCAACCTCC-AAGTCAGGGGGAGG----GTTTGTGTCTCCTCTTGATAAA-AACAAACCCCGGCGCTAAATGCGTCAAGGAATTGAATTTGTTTAGGTGCTCCTGTCGGCCCGGAGACGGTGCCCGTGCAGGTTGTGCCATTACACATTTTACACATAATGACTCTCGGCAACGGATATCTCGGCTCTCGCATCGATGAAGAACGTAGCGAAATGCGATACTTGGTGTGAATTGCAGAATCCCGTGAACCATCGAGTCTTTGAACGCAAGTTGCGCCCGATGCCATTAGGTTGAGGGCACGTCTGCCTGGGTGTCACAAACCGTTGCCCCATCGCCTAACGCCTCGTGCTAGTTGCTTTGTGGGGCGAATGCTGGCTTCCCGTGAG-TTCTACTCACGGTTTGTTGAAAATTGAGTCCATGGTAGGGTTTACCATGATGGAAGGTGGTTGAGTACAGCTCGAGACCAATCATGGAAAACTCTATTCTTCTTGGGCTCTTGTAACCCATATGCGTCCGAGTGCGCTTACAA
Ottleya_oroboides                                      TCGTATCCTTA-AATCAAACCAACGTGTGAACTTGTTTGACTATTTGGGTGGCTTGGGGTGTATTCCACCTCAACCTCCCAAGTCAGGAGTGGGACACTTGTGTTTCTCCTCTTGATAAATAACAAACCCCGACGCTAGATGCGTCAAGGAATTGAAATTGTTCAGGTGCTCCTGCCGGCCCGGGGACGGTGATCGTGCAGGTCGTGCAACAACACATTTTACACATAATGACTCTCGGCAACGGATATCTCGGCTCTCGCATCGATGAAGAACGTAGCGAAATGCGATACTTGGTGTGAATTGCAGAATCCCGTGAACCATCGAGTCTTTGAACGCAAGTTGCGCCCGATGCCATTAGGTTGAGGGCACGTCTGCCTGGGTGTCACACATCGTTGCCCCAACACCAAACGCTTTGTGCTTGGTGGAATGTGGGGTGAATGTTGGCTTCCCGTGAGTGTTGTCTCACGGTTGGTTGAAATCTGAGTCCATGGTAGTGTGTACCATGATGGATGGTGGTTGAGTACTGCTCGAGACCAATCATGGGAAACTCTATTCTTCTTGGGCTCTAGTAACCCATGTGCGTTTAAGTACGCTCACAA
Podolotus_hosackioides                                 TCGTATCCTTA-AAACAAATCGACCCGTGAACTTGTTTGACTATTTGGGTGGGTTGGGGTGTATTCCACCTCAACCTCCCATGTTAGGGGGAGA----GTGTGTCTCTCCTCTTGATAAATAACAAACCCCGGCGCTAGACGCGTCAAGGAATCGAACCTGTTCAGGTGCTCCTGTCGGCCCGGAGACGGTGCTCGTGCAGGTGGTGCCATGACACATTTTACACAGAATGACTCTCGGCAACGGATATCTCGGTTCTCGCATCGATGAAGAACGTAGCGAAATGCGATACTTGGTGTGAATTGCAGAATCCCGTGAACCATCGAGTCTTTGAACGCAAGTTGCGCCCGAAGCCATTAGGTTGAGGGCACGTCTGCCTGGGTGTCACACATCGTTGCCCC------AAACGCCTCGGTCTCGAAGGCGTGTGGGGTGAATGCTGGCTTCCCGTGAGTGTTGCCTCACGGTTGGTTGAAAATTGAGTCCATGGTAAGGTGTACCATGATGGATGGTGGGTGAGTAATGCTCGAGACCAATCATGGGAAACCTTATCGTGGTTGGGCTCTCGTAACCCATATGTGTTTCAATACGCTCACAA
Pseudolotus_villosus                                   ------------AAACAAACCAACTTGCGAACTTGTTTGACTATGTGGGCCGCCTGTGGTGTATTCCACCACAGCCTCC-AAGTTAAGGGGTGGTCACCTGTGT--CACCTCTTAATAAA-AACAA-CCCCGACGCTGAATGCGTCAAGGAATCGAAATTGTTAAGGTGCTCCTGCCGGCTCGGAGACGGTGCTCGTGCAGGTTGTGCCATGACACATTTTACACATAATGACTCTCGGCAACGGATATCTCGGCTCTCGCATCGATGAAGAACGCAGCGAAATGCGATACTTGGTGTGAATTGCAGAATCCCGTGAACCATCGAGTATTTGAACGCAAGTTGCGCCCAAAGCCATTAGGTTGAGGGCATGTCTGCCTGGGTGTCACACATCGTTGCTCCAACATCAA-CACCTATTTCTAGGTGGTGTGTGGGGTGAATGCTGACTTCCCGTGAGATTTTTCTCACGGTTTGTTGAAATCTGAGTCCATGGTTGGGTTTACCATGATGGATGGTGGTTGAGTATTGCTCGAGGCCAATCATGGGAAACCCAATTGTGCTTGGCCTCTTTAAACCCTAATGCG---TAATGCGCTCACAA
Robinia_pseudoacacia                                   TCGATGCCCTA-AAGCAA-CCGACCCGTGAATTTGTTTGACTACTTGGGTTGCTCGGGGTGCTTAGCACCTCGACCTCCTGGGTTA-GGGGGAG-----TGTGCCTCTCCTCTTAGCAAAC-ACAAACCCCGGCGCGGAATGCGTCAAGGAATCTAAATCGTTTCAGTGCTCTCGTCCACCTGGGGGCTTTGCTCGTACGGGTGGCGTTGCAGCACGT--TATGTACAATGACTCTCGGCAACGGATATCTCGGCTCTCGCATCGATGAAGAACGTAGCGAAATGCGATACTTGGTGTGAATTGCAGAATCCCGTGAACCATCGAGTCTTTGAACGCAAGTTGCGCCCGAAGCCGTTAGGCCGAGGGCACGCCTGCCTGGGTGTCACACATCGTTGCCCCAATGCCAATCGCCTCA--CTTTGTAGTGCTTGGGGTGAATGTTGGCCTCCCGTGAGCTTTGTCTCACGGTTGGTTGAAAATCGAGTGCATGGTGCGGTGTACCATGATGGATGGTGGTTGAGTGATGCTCGAGACCAATCATGGGTAACTCCACCAGAATTGGGCTCGGT-GACCCACATGCGTCC-GGA-TGCTCCCTA
Scorpiurus_vermiculatus                                TCGCATCCT-A-AAACAAACAAACCCGCGAACTTGTTTCATTACTCGGGTAGGTTGAGGTGAACTTCACCTCAA--TACTCAGTTAGGAGGAACCCACCTGTGGGTCTCCTCGTGACAAAAAACAAACCCCGGCGCTTAATGCGTCAAGGAATTGAAATTGTTCAGGCACTCTTGTTGGCTCGGAGACGGTGC-CGCGCAGGTTGTGCCATGACACATTTTACACAAAATGACTCTCGGCAACGGATATCTCGGCTCTCGCATCGATGAAGAACGTAGCGAAATGCGATACTTGGTGTGAATTGCAGAATCCCGTGAACCATCGAGTCTTTGAACGCAAGTTGCGCCCGAAGCCATTCGGTTGAGGGCACGTCTGCCTGGGTGTCACACATCGTTGCCCCAACACCAAATGCCTATTGGCAAGTTGTGCGCGGGGCGAATGTTGGCTTCCCGTGA-CTGTGCATCACGGTTGGTTGAAAAATGAGTCCATGGTAGGGTTTTCCATGACCGATGGTGGTTGAGTTATGCTCGAGACCAATCATGGGAATCGTTACC------GTGCTCCAATGACCCTTATGCGCTTAGTAGCGCTCACAA
Sesbania_grandiflora                                   TCGATGCCTCA-AAGCAACCCGACCCGTGAACTTGTT-AGCTACACGTACC-CGC-CCGTGCATTGTGCCCAGGC-TC--AGG----------------------------CC-GGCAAAC-ACAAACCCCGGCGCTGAATGCGCCAAGGAA-CACAAAC-T--CGATGCCCTCGTCGACCCGGAGACGGTGCTCGTGCGGGGGATGCA---ACACGTCATAAACACAATGACTCTCGGCAACGGATATCTCGGCTCTTGCATCGATGAAGAACGTAGCGAAATGCGATACTTGGTGTGAATTGCAGAATCCCGTGAACCATCGAGTCTTTGAACGCAAGTTGCGCCCGAAGCCATTAGGCCGAGGGCACGCCTGCCTGGGTGTCACACATCGTTGCCCCAACGCCGGATGCT--GTGT--CTTGTTGTGTGGGGTGGAAGTTGGCCTCCCATGAGCGAGGCCTCGTGGATGGCTGAAAATTGAGCCCTTGGTGCGGTGTGCCATGACATCCGGTGGATGAGTCAAGCTCG-GACCGGTCATTCAAGACAC-GCCTATTTTTGGCTC-TTAAACCCACACGCGTCCAGGAACGCTC-TTA
Sesbania_vesicaria                                     TCGATGCCTCA-AAGCAATCCGACCCGTGAACTCGTT---CT-CACTAATTGCGC-CCGCG-----CGGCCCGGCCTC--GGGTC-------------GCGTG--------CT-GGCTAAC-ACAAACCCCGGCGCTGAATGCGCCAAGGAACCACAAGCAT--GGGCGCCCCCGTCGACCCGGAGACGGTGCTCGTGCGGGGGACGCA---ACACGTCATAAACACAATGACTCTCGGCAACGGATATCTCGGCTCTTGCATCGATGAAGAACGTAGCGAAATGCGATACTTGGTGTGAATTGCAGAATCCCGTGAACCATCGAGTTTTTGAACGCAAGTTGCGCCCGAAGCCATTAGGCCGAGGGCACGTCTGCCTGGGTGTCACACATCGTTGCCCCAACGCCGAGTGC---GTGC--CGTGCCGTA-GGGGTGGAAGCTGGTCTCCCGTGAGCAACGCCTCACGGTTGGCTGAAAATCGAGTCCTGGGTGCGGCGTGCCACGATAT-TGGTGGATGAGTCATACTCGAGACCGATCGTGCG-GACCC-GCCCGTTCGGCGCTCCTT-AACCCACAAGCG----AAA-CGCTC-TTG
Syrmatium_glabrum                                      TCGTATCCTTA-AAACAAACCAACGCGCGAACCTGTTTGACTATTTGGGCAGCCTGGGGTGTATTCCACCTCAACCTCCCAAGTCAGGGGTGGGGCACTTGTGTCTCTACTCTTGATAAATAACAAACCCCGGCGCTAGATGCGTCAAGGAATTGAAATTGTTTAGGTGCTCCTGCCGGCCCGGGGACGGTGCTTGTGCAGGTCGTGCAACAACACATTTTACACATAATGACTCTCGGCAACGGATATCTCGGCTCTCGCATCGATGAAGAACGTAGCGAAATGCGATACTTGGTGTGAATTGCAGAATCCCGTGAACCATCGAGTCTTTGAACGCAAGTTGCGCCCGATGCCATTAGGTTGAGGGCACGTCTGCCTGGGTGTCACACATCGTTGCCCCAAAACCAAACACTTTGTGCTTGGTGGAATGTGGGGTGAAGGTTGGCTTCCCGTGAGTGTTGTCTCACGGTTGGTTGAAAACTGAGTCCATGGTAGTGTGTACCATGATGGATGGTGGTTGAGTACTGCTCGAGACCAATCATGGGAAACTCTATTCTTCTTGGGCTCCATTAACCCATGCGCGTTTMATCACGCTCACAA
Tripodion_tetraphyllum                                 TCGTATCCTTGAAAACAATCCAACCTGTAAACTTGTTTGACTATTTGGGTAGCTTGTGGTGTATCCCACCGCAAAATCCCATGCTAGGGGGAA-CTACATGTGTGTTTCCTCCTAATAAATAACAAACACCGGCGCTTGATGCGTCAAGGAATTGAAATTGTTCAAGCACTCTTGTCGGCCCGGAGTCGGTGCTCGTGCAGGATTTGCCATGACACATTCTACATAAAATGACTCTCGGCAACGGATATCTCGGCTCTCGCATCGATGAAGAAACTAGCGAAATGCGATACTTGGTGTGAATTGCAGAATCCCGTGAACCATCGAGTCTTTGAACGCAAGTTGCGCCCGAAACCATTAGGTTGAGGGCACGTCTGCCTGGGTGTCACGCATCGTTGCCCCAACGCTAAACGCTTCGTGCTATACGGCGTGCGGGGTGAATGTTGGCCTCCCGTGAGTGTACTCTCACGGTTGGTTGAAATTTGAGTCCATGGTAGAGTATGCCATGATGGATGGTGGATGAGTAATTCTCGAGACCAATCATGGGGAACTCTATCTTGCTTGGACTTTAGTAACCCTTATGCGTGTAACCACGCTCACAA
;
endblock;
